# Supplementary material for: Transcriptional analysis identifies potential biomarkers and molecular regulators in pneumonia and COPD exacerbation
Source: Sci Rep. 2020 Jan 14;10:241. doi: 10.1038/s41598-019-57108-0 (PMC6959367; doi:10.1038/s41598-019-57108-0)
Supplement: Supplementary file 4 — Figure S3. [file 41598_2019_57108_MOESM4_ESM.xlsx]

## Sheet: Tabelle1
Table S3 362 genes that were filtered out from the original dataset due to their correlation with cell composition (R^2 > 0.6 and score >0.2). Cell_type indicates the PBMC subtype with the highest contribution to the model.
gene symbol	R^2	AECOPD	CAP	Neutro.	Eos.	Mono.	Lympho.	score	cell_type
LRFN3	0.757113	0.0375947	-0.00116912	1.78431	-0.0993125	0.630327	1.57328	1.30147	Neutrophils
FAM167B	0.60016	0.0161023	-0.00717224	1.39234	-0.113419	0.527674	1.44491	1.29846	Lymphocytes
PLEKHB1	0.711243	-0.0541896	0.0148037	1.74772	0.00749991	0.658519	1.56756	1.25895	Neutrophils
ZFYVE28	0.668624	0.0318947	-0.0208571	1.70879	-0.0537125	0.474942	1.46657	1.25883	Neutrophils
BIN1	0.705619	-0.0112976	-0.0337769	1.60101	-0.0275053	0.604189	1.31757	1.24644	Neutrophils
SBK1	0.605712	0.0440985	0.0144686	1.58382	-0.065222	0.52915	1.46983	1.24307	Neutrophils
CD5	0.816985	0.00414876	-0.0183531	1.51211	-0.032841	0.465321	1.33435	1.23791	Neutrophils
S1PR2	0.69338	0.039376	-0.0645883	1.6626	-0.124924	0.490292	1.42659	1.23388	Neutrophils
LBH	0.741865	-0.0162028	-0.0684446	1.61535	0.0717382	0.473463	1.38936	1.22297	Neutrophils
GPA33	0.719944	-0.0919661	-0.16578	1.97144	0.0488727	0.806907	1.69531	1.21845	Neutrophils
CD3G	0.846255	-0.00961185	-0.0233221	1.50373	0.0492125	0.443061	1.31265	1.21267	Neutrophils
LRRC14	0.725501	-0.0082593	0.0150747	1.40036	-0.149972	0.42922	1.31444	1.20418	Neutrophils
CD6	0.913968	-0.00770892	-0.0449686	1.58123	-0.0338423	0.447026	1.34515	1.20241	Neutrophils
IL21R	0.742974	0.0357708	4.71955e-05	1.4004	-0.0727609	0.50531	1.29993	1.19971	Neutrophils
DDIT4L	0.740771	0.339138	0.0900667	1.64412	0.249521	0.729158	1.3224	1.19835	Neutrophils
AMIGO2	0.744204	-0.0555201	-0.00603295	1.42908	-0.0344334	0.390526	1.21034	1.19155	Neutrophils
TMEM25	0.678954	-0.0767569	-0.0364552	1.65278	-0.226683	0.557238	1.4238	1.18779	Neutrophils
ATP10A	0.691925	0.0110678	0.013138	1.34924	-0.0211158	0.340827	1.20558	1.18596	Neutrophils
PACSIN1	0.714819	0.0423075	-0.0750622	1.43284	-0.0841358	0.309734	1.3644	1.18587	Neutrophils
PLXNA3	0.825115	0.0176909	-0.0150367	1.46101	-0.236958	0.429799	1.2704	1.1832	Neutrophils
KLHL3	0.707584	-0.110959	-0.103041	1.74012	-0.25521	0.572445	1.54528	1.17303	Neutrophils
HIVEP3	0.65926	-0.0326972	-0.0322982	1.41934	-0.101824	0.562538	1.17545	1.16287	Neutrophils
MAP3K9	0.679754	0.0249549	-0.0704389	1.351	-0.327506	0.247664	1.31357	1.1542	Neutrophils
ZNF550	0.716888	-0.00929683	-0.0195485	1.30357	0.0565676	0.235263	1.28541	1.154	Neutrophils
SKAP1	0.83044	0.00376523	-0.00998243	1.267	0.025518	0.398929	1.10879	1.15167	Neutrophils
KLF12	0.748374	0.0238726	-0.0414416	1.28954	0.0756401	0.330247	1.2532	1.13511	Neutrophils
ZAP70	0.793048	-0.0114832	-0.0379753	1.25451	-0.0609013	0.381511	1.12116	1.12686	Neutrophils
CBLB	0.728355	-0.0044139	-0.0433545	1.27574	0.0230917	0.252833	1.1554	1.12525	Neutrophils
BCL11B	0.846577	-0.0358107	-0.0568583	1.33055	0.0234175	0.359979	1.19885	1.12399	Neutrophils
CD28	0.671926	-0.0809671	-0.0292124	1.38951	0.0288226	0.245699	1.20307	1.12388	Neutrophils
CD3E	0.660456	-0.0838284	-0.0729471	1.43342	-0.103104	0.326007	1.20973	1.12341	Neutrophils
TRAF5	0.719757	0.0119456	-0.00140189	1.23562	-0.0167032	0.0896435	1.18256	1.11469	Neutrophils
SLC41A1	0.805599	-0.014606	-0.0226503	1.1642	-0.0767166	0.296984	1.10576	1.11336	Neutrophils
PCBP4	0.64367	-0.0464588	0.0375166	1.29202	-0.0864363	0.516071	1.14041	1.11318	Neutrophils
STAT4	0.785216	-0.0257102	-0.0582276	1.23813	0.105149	0.28652	1.06275	1.09938	Neutrophils
TCF7	0.690565	-0.10492	-0.0894422	1.43627	-0.0413001	0.509366	1.24782	1.09897	Neutrophils
MORC4	0.76402	-0.0520814	-0.0954249	1.29695	-0.0443548	0.301401	1.15881	1.09853	Neutrophils
LCK	0.882715	-0.00718119	-0.0352014	1.26093	-0.000609326	0.321583	1.07918	1.09845	Neutrophils
ADAMTS10	0.676312	-0.0801556	-0.131774	1.54996	-0.0420163	0.628151	1.33898	1.08739	Neutrophils
DYRK2	0.764648	-0.00922312	-0.0710679	1.13418	0.0894465	0.272588	1.02294	1.06877	Neutrophils
PHC1	0.692322	-0.037753	-0.0783877	1.20388	-0.0958311	0.460263	1.11399	1.06767	Neutrophils
RASGRP1	0.7763	-0.0209726	-0.00806055	1.04408	0.0533083	0.278795	0.969534	1.06653	Neutrophils
TXK	0.731173	-0.0766516	-0.0153757	1.13485	-0.00268664	0.333398	1.03814	1.06552	Neutrophils
LY9	0.707801	-0.020033	-0.0423347	1.14382	0.0114633	0.397354	1.07782	1.06233	Neutrophils
CD247	0.787412	-0.0496224	-0.055532	1.19594	0.0718941	0.354261	0.996713	1.06231	Neutrophils
PLXNA1	0.643989	-0.0639274	-0.0808785	1.27049	-0.246876	0.491527	1.07478	1.05966	Neutrophils
PASK	0.600523	-0.20468	-0.079944	1.36805	0.0141913	0.437782	1.21954	1.05585	Neutrophils
KIAA1147	0.714563	-0.0453846	-0.0676633	1.22016	0.0475398	0.446841	1.12359	1.03803	Neutrophils
ITK	0.727977	-0.0901318	-0.10005	1.24255	0.0716282	0.363663	1.00745	1.03696	Neutrophils
LEF1	0.631538	-0.0648179	-0.0347346	1.08227	-0.00154083	0.34848	0.988283	1.0364	Neutrophils
FAM102A	0.616196	-0.0184931	-0.0327978	1.04282	-0.031522	0.329392	0.96451	1.02928	Neutrophils
RORA	0.648601	-0.0615131	-0.0812651	1.08862	0.0444043	0.327375	1.00893	1.02873	Neutrophils
PIK3C2B	0.666974	0.0420249	-6.18602e-05	0.895642	-0.176076	0.177903	0.908884	1.02846	Lymphocytes
PLEKHA1	0.722272	-0.0238976	-0.0317115	1.07511	0.0891477	0.443638	1.0741	1.02042	Neutrophils
TNFRSF25	0.81091	-0.0528274	-0.0358968	1.07197	-0.141037	0.25559	0.932799	1.01594	Neutrophils
SPOCK2	0.790946	-0.00587408	-0.0366821	0.991115	-0.032296	0.248494	0.874623	1.00692	Neutrophils
CD96	0.617128	-0.0789801	-0.0901419	1.08241	-0.0532545	0.323854	1.01927	0.990634	Neutrophils
SRSF8	0.684089	-0.0131517	-0.0156796	0.914995	-0.162034	0.190287	0.864791	0.987271	Neutrophils
IL2RB	0.813466	-0.0460586	-0.0897049	1.05489	-0.0379478	0.263231	0.890708	0.984362	Neutrophils
SH2D2A	0.753208	-0.0366586	-0.0749076	1.05765	-0.0572988	0.199873	0.88102	0.983931	Neutrophils
NDRG2	0.652215	-0.0408187	-0.0267431	0.995979	-0.0209622	0.463446	0.887986	0.969075	Neutrophils
EVL	0.79591	-0.0288748	-0.0384546	0.925102	-0.0581436	0.270489	0.82233	0.96885	Neutrophils
LLGL2	0.617918	0.0145679	-0.0299054	0.900913	-0.0177553	0.267017	0.83684	0.967313	Neutrophils
NLRC3	0.7987	-0.0192361	-0.054662	0.913766	-0.00374721	0.199633	0.859491	0.958367	Neutrophils
PRKCH	0.758022	-0.0291086	-0.0594286	0.921724	0.00225915	0.226503	0.820149	0.955434	Neutrophils
ITPR3	0.835314	-0.0481645	-0.0246793	0.872482	-0.136443	0.279624	0.772982	0.954812	Neutrophils
CAPN5	0.63188	-0.0130539	-0.00114349	0.860236	-0.049337	0.395457	0.829648	0.948675	Neutrophils
ARL4C	0.763141	-0.0357165	-0.0559943	0.900572	0.032781	0.245481	0.775518	0.945767	Neutrophils
CTSF	0.670278	-0.0198603	-0.0255222	0.843881	0.0110671	0.381782	0.838657	0.943849	Neutrophils
RUNX3	0.619368	-0.0167655	-0.0421862	0.823156	-0.0514641	0.285111	0.727276	0.918778	Neutrophils
RIMKLB	0.659588	-0.104362	-0.0402426	0.907685	-0.170012	0.370835	0.829925	0.917697	Neutrophils
SMAD3	0.640767	0.0051655	-0.0326046	0.823034	-0.0617185	0.171188	0.721839	0.916863	Neutrophils
PLXDC1	0.653339	-0.170695	-0.261702	1.17433	-0.171813	0.266081	1.03195	0.916013	Neutrophils
PHLDB3	0.621126	-0.0697769	-0.0349351	0.868975	-0.207551	0.313834	0.808843	0.912867	Neutrophils
ANKH	0.629609	-0.000485646	-0.0247133	0.77558	-0.25188	0.0400025	0.762988	0.901325	Neutrophils
CACNG6	0.656424	0.0564057	-0.164339	0.948687	-0.192619	0.256917	1.15022	0.896906	Lymphocytes
ABLIM1	0.649197	-0.072807	-0.0566124	0.853002	-0.027712	0.262438	0.764051	0.890606	Neutrophils
ITGA4	0.639336	-0.0407664	-0.0455676	0.716667	0.0142507	0.253506	0.694682	0.883229	Neutrophils
SLC2A4RG	0.782721	0.0082679	0.00446522	0.684454	-0.0354395	0.253231	0.609063	0.866755	Neutrophils
GPRASP1	0.618595	-0.146078	-0.142221	0.94576	-0.0485675	0.251876	0.92115	0.86165	Neutrophils
TSEN54	0.725954	-0.0154449	-0.0267968	0.73091	0.0292349	0.239197	0.656251	0.859771	Neutrophils
SLC25A23	0.644227	-0.0215506	0.00380441	0.518569	-0.250668	0.170307	0.654657	0.854986	Lymphocytes
PLEKHG4	0.622755	-0.171704	-0.120746	0.844666	-0.195094	0.162838	0.818919	0.853754	Neutrophils
CDC25B	0.87216	-0.0434849	-0.0528987	0.814211	-0.139749	0.0734785	0.688894	0.852996	Neutrophils
KLRB1	0.753053	-0.107072	-0.124569	0.835318	0.130623	0.265492	0.734831	0.849833	Neutrophils
LOC155060	0.81971	-0.191168	-0.0883608	0.820243	-0.529692	0.331634	0.845588	0.849533	Lymphocytes
AHDC1	0.627357	0.0259116	0.036892	0.606019	-0.178034	0.174046	0.665067	0.8394	Lymphocytes
TACR3	0.626833	0.229909	0.188373	0.748018	0.243354	0.24099	0.622619	0.833024	Neutrophils
PPP1R16B	0.604605	-0.0270118	-0.0319788	0.718735	0.0073281	0.208911	0.598327	0.832681	Neutrophils
NELL2	0.621737	-0.131041	-0.0925469	0.751593	-0.0559977	0.186604	0.949851	0.83124	Lymphocytes
TARBP1	0.716521	-0.0606071	-0.105356	0.733731	0.0517549	0.164885	0.725117	0.828273	Neutrophils
GBP4	0.745329	-0.0308202	-0.062543	0.759804	-0.0502516	0.0634355	0.643004	0.824593	Neutrophils
AQP10	0.656485	0.1767	0.157143	0.810228	0.330102	0.186282	0.376451	0.814129	Neutrophils
C12orf57	0.764851	-0.0699531	-0.0442763	0.680036	0.0586741	0.236422	0.582709	0.7909	Neutrophils
ZXDB	0.635469	-0.0681276	-0.0726677	0.663352	-0.059371	0.246094	0.689346	0.787403	Lymphocytes
CROCC	0.810399	-0.0119233	-0.0323051	0.570914	-0.245151	0.257874	0.609415	0.785793	Lymphocytes
ADA	0.750061	-0.0211349	-0.0146061	0.598999	-0.044079	0.179693	0.562764	0.784459	Neutrophils
ITFG2	0.600734	-0.0662591	-0.0454128	0.674058	-0.0777144	0.280767	0.56977	0.783485	Neutrophils
SNX25	0.623955	-0.190592	-0.141029	0.745644	-0.371063	0.477798	0.526727	0.776323	Neutrophils
IKZF2	0.764609	-0.165817	-0.220174	0.840538	0.16098	0.263254	0.714728	0.776221	Neutrophils
SLC26A11	0.730913	-0.0277791	-0.0483933	0.601017	-0.193431	0.196879	0.574931	0.770826	Neutrophils
ITGB7	0.70137	-0.00554347	-0.000901785	0.609551	-0.0167389	0.120976	0.51305	0.7693	Neutrophils
SIGIRR	0.810454	0.00351912	-0.0131439	0.575818	-0.00102079	0.218315	0.537622	0.75736	Neutrophils
RHOH	0.705851	-0.101946	-0.0818071	0.68296	0.0678839	0.210405	0.580999	0.755781	Neutrophils
INPP5E	0.738095	-0.00825932	-0.0292693	0.55319	-0.195323	0.170789	0.534982	0.751717	Neutrophils
OVGP1	0.6202	-0.18646	-0.201906	0.810848	-0.201177	0.374642	0.739621	0.751099	Neutrophils
SH3YL1	0.660681	-0.0323266	-0.00291611	0.438656	0.0290828	0.152893	0.605674	0.74932	Lymphocytes
SSBP4	0.658474	-0.0169559	-0.0198576	0.566138	-0.090427	0.204088	0.468392	0.746886	Neutrophils
WDR54	0.604592	-0.0328638	-0.0415383	0.614045	-0.0287592	0.14204	0.499002	0.746846	Neutrophils
AES	0.656722	-0.0380924	-0.0306947	0.569501	-0.035651	0.213663	0.50515	0.737116	Neutrophils
ABI2	0.800711	-0.117503	-0.146526	0.807038	0.0871114	0.00571715	0.622709	0.736381	Neutrophils
FAM184A	0.770021	-0.0519157	-0.0898643	0.613674	-0.0581986	-0.222265	0.61805	0.73625	Lymphocytes
GBP5	0.875306	-0.00716659	-0.0584908	0.615517	0.00497735	0.0311312	0.546111	0.730839	Neutrophils
FYN	0.668765	-0.0196328	-0.0303745	0.564425	-0.0249657	0.152729	0.47638	0.724696	Neutrophils
BTN3A1	0.692758	-0.00241726	-0.0620157	0.556207	0.0318359	0.126062	0.503061	0.722912	Neutrophils
MAF	0.692496	-0.0379545	-0.0541544	0.597946	-0.0240771	0.145001	0.467729	0.715137	Neutrophils
FZD3	0.668709	-0.225296	-0.239096	0.692252	0.325173	0.423121	0.498355	0.705052	Neutrophils
TSHZ2	0.691939	-0.242213	0.0306101	0.372064	-0.360899	0.144733	0.558806	0.700501	Lymphocytes
NR3C2	0.617214	-0.157208	-0.212047	0.639169	0.162169	0.235075	0.658417	0.697756	Lymphocytes
ZNF469	0.765477	-0.176781	-0.173971	0.722586	-0.160286	0.483759	0.51357	0.696557	Neutrophils
MRS2	0.639962	-0.124112	-0.0501705	0.581918	-0.00489894	0.188398	0.439715	0.688816	Neutrophils
PPP3CC	0.70008	-0.037032	-0.0197962	0.448022	-0.0452075	0.119941	0.4844	0.688721	Lymphocytes
OXNAD1	0.662514	-0.111278	-0.0757048	0.564957	-0.000464313	0.0694821	0.675953	0.686077	Lymphocytes
ZNF507	0.647724	-0.1214	0.0153877	0.43282	-0.115396	0.0759742	0.620442	0.68508	Lymphocytes
THSD1	0.78786	-0.0815892	-0.0617808	0.456243	-0.250844	0.122264	0.509841	0.681828	Lymphocytes
TCTN1	0.614553	-0.0768467	-0.111129	0.402883	-0.257043	0.183229	0.486044	0.672963	Lymphocytes
GOLGA8A	0.76166	-0.0338361	-0.0369855	0.437423	-0.137515	0.0661699	0.573622	0.670883	Lymphocytes
OSBPL7	0.734031	-0.0475815	-0.0550782	0.477588	-0.149476	0.108513	0.435334	0.670388	Neutrophils
RABL2A	0.701152	-0.0260753	-0.0225561	0.452397	-0.0930749	0.172214	0.427476	0.661697	Neutrophils
RNF125	0.615276	-0.0300456	-0.0572032	0.495607	0.0447293	0.111381	0.462946	0.661427	Neutrophils
OCIAD2	0.643809	-0.0454195	-0.0356221	0.467896	0.0124993	0.0746947	0.470584	0.661094	Lymphocytes
TGFB1I1	0.625352	0.114945	0.135828	0.556201	0.160563	0.093121	0.312826	0.658609	Neutrophils
LIPT2	0.615667	-0.17639	-0.103342	0.526364	-0.0177594	0.379407	0.459238	0.657726	Neutrophils
CCSER2	0.636723	-0.120334	-0.0915902	0.541285	0.0939164	0.157751	0.498409	0.655218	Neutrophils
ATG16L1	0.778682	-0.0652316	-0.0933025	0.521683	-0.0671643	0.11551	0.429891	0.654876	Neutrophils
ECHDC2	0.817429	-0.0333851	-0.0245898	0.409397	-0.128012	0.0845741	0.465422	0.650436	Lymphocytes
C10orf2	0.767318	-0.262955	-0.347088	0.808992	-0.237899	0.168393	0.508469	0.648439	Neutrophils
ZBTB25	0.771127	-0.186196	-0.126896	0.546807	-0.201508	0.242071	0.531884	0.646815	Neutrophils
FOXQ1	0.761972	0.101044	0.00398766	-2.34863	0.0840525	-0.880363	-1.85905	0.643731	Eosinophils
TBC1D19	0.798211	-0.146654	-0.244698	0.589902	0.0677112	0.0346164	0.491379	0.635691	Neutrophils
SLC38A1	0.737665	-0.0626887	-0.0746445	0.492213	0.0282504	0.0152614	0.49393	0.634429	Lymphocytes
TESK1	0.619538	-0.00490601	-0.0220195	0.430756	-0.0755759	0.118711	0.35726	0.634424	Neutrophils
C15orf41	0.709977	-0.139915	-0.168917	0.597249	-0.180027	-0.0237886	0.473246	0.63305	Neutrophils
ZNF211	0.699026	-0.052359	-0.0853314	0.440117	0.104111	-0.153735	0.47696	0.632959	Lymphocytes
TMEM45A	0.690887	0.0779364	0.0652063	-1.6154	0.288982	-0.742935	-1.60461	0.626006	Eosinophils
JAG2	0.682244	0.0841211	0.0813637	0.466283	0.208176	0.15856	0.19063	0.610972	Neutrophils
C5orf30	0.691814	0.0358007	0.0254	-1.4488	0.175994	-0.622146	-1.36508	0.609421	Eosinophils
ZMAT1	0.716414	-0.0159406	-0.0806962	0.390011	0.042259	0.143464	0.519576	0.607597	Lymphocytes
ANKS3	0.632937	-0.042482	-0.0381425	0.326817	-0.204619	0.214752	0.364588	0.605174	Lymphocytes
MUTYH	0.637815	-0.0327392	-0.0359489	0.417198	-0.054558	0.0634971	0.382599	0.598698	Neutrophils
GPR183	0.714069	-0.0562634	-0.0744314	0.412936	0.174329	0.154204	0.400348	0.597497	Neutrophils
RSPH14	0.604841	0.135378	0.00434561	-0.94629	0.416574	-0.255482	-1.00206	0.589994	Eosinophils
MARCH9	0.621718	-0.0392142	-0.0501818	0.434517	0.00854877	0.17676	0.420392	0.588738	Neutrophils
KMT2A	0.654381	-0.0439842	-0.0395799	0.391793	-0.0306956	0.139552	0.39159	0.586112	Neutrophils
FBXO41	0.73657	-0.0338635	-0.030177	0.299715	-0.206201	0.163274	0.301758	0.585046	Lymphocytes
HAUS5	0.747434	-0.0638189	-0.018493	0.269727	-0.348331	0.0459068	0.332393	0.581461	Lymphocytes
ZNF30	0.731319	-0.267144	-0.183528	0.587703	0.141847	-0.0364656	0.454265	0.576658	Neutrophils
FAR2	0.731897	-0.0309406	0.0961438	-1.38678	-0.00537425	-0.535337	-1.39335	0.573866	Eosinophils
IFT43	0.761759	-0.100091	-0.0901534	0.415895	-0.0665952	0.195296	0.332887	0.568308	Neutrophils
TMC8	0.733059	-0.0585738	-0.0671708	0.40314	-0.0793084	0.111322	0.384793	0.566863	Neutrophils
IGFBP2	0.769278	0.20249	0.110571	-0.875382	0.341038	-0.348169	-0.820427	0.566596	Eosinophils
RANGRF	0.787976	-0.0538295	-0.0232291	0.356765	-0.0748062	0.129831	0.317416	0.565173	Neutrophils
KIAA1841	0.632348	0.160929	0.0856374	0.282247	0.286906	0.175566	0.220667	0.565075	Eosinophils
PADI4	0.736859	0.108876	0.0950059	-0.999917	-0.243849	-0.351406	-1.04128	0.565041	Eosinophils
OFD1	0.671792	-0.0529366	-0.0580704	0.3859	-0.0670565	0.0539225	0.414658	0.564552	Lymphocytes
SPNS2	0.693864	0.0440156	0.135275	-1.05228	-0.229311	-0.387497	-0.904765	0.564151	Eosinophils
GPHN	0.737105	-0.0819132	0.0614637	0.311175	0.148023	-0.119908	0.360046	0.563774	Lymphocytes
PNPLA4	0.632247	-0.336111	-0.187852	0.543875	-0.22273	0.295241	0.26819	0.558599	Neutrophils
PDCL3	0.655063	-0.0565016	-0.0212723	0.35866	0.001755	0.131812	0.338717	0.557542	Neutrophils
TSPYL1	0.745433	-0.0330463	-0.0471004	0.35706	0.0465553	0.117332	0.387081	0.553353	Lymphocytes
CD69	0.748585	-0.192578	-0.0968837	0.391638	-0.0934305	0.114144	0.500056	0.548249	Lymphocytes
RASAL3	0.793454	0.00558575	-0.00902118	0.312408	-0.0827621	0.0437661	0.326848	0.543177	Lymphocytes
PMP22	0.609369	-0.272251	-0.292372	0.55998	-0.0628969	0.292609	0.377702	0.541533	Neutrophils
ANKRD9	0.637638	0.133291	0.126935	0.413861	0.217197	-0.0296438	0.255131	0.538942	Neutrophils
MID2	0.663004	-0.113795	-0.188318	0.341771	-0.0401431	0.00482199	0.589674	0.537855	Lymphocytes
DGKG	0.6077	-0.0247989	0.0495656	-0.730225	0.201898	-0.234284	-0.953744	0.535612	Eosinophils
MBTPS1	0.651786	-0.039067	-0.0440274	0.34088	-0.100136	0.133577	0.270799	0.531118	Neutrophils
FAM213A	0.610767	-0.380582	-0.253642	0.560855	0.109144	0.467737	0.228349	0.530947	Neutrophils
ARIH2	0.659655	-0.0417758	-0.0396788	0.34526	-0.0370992	0.144008	0.290608	0.526861	Neutrophils
TRMT44	0.635554	-0.139556	-0.159379	-1.01495	-0.299114	-0.544577	-0.642003	0.519019	Eosinophils
RLN3	0.625426	0.237326	0.163885	-0.980513	0.224248	-0.333936	-0.693568	0.517589	Eosinophils
RBM19	0.747934	-0.0612363	-0.0167624	0.225214	-0.190131	0.0404405	0.36176	0.51608	Lymphocytes
TP53I3	0.602381	0.0371068	0.122799	-0.854004	-0.0939971	-0.278043	-0.766665	0.515859	Eosinophils
WHSC1	0.700458	-0.187861	-0.0162423	-0.739249	-0.247523	-0.540372	-0.548253	0.51526	Eosinophils
PGD	0.621715	0.0109021	0.0212023	-0.703292	-0.0781394	-0.255235	-0.739153	0.514961	Eosinophils
HPR	0.702212	0.0386883	0.156541	-0.764864	-0.0237343	-0.286196	-1.04662	0.512723	Eosinophils
TMEM150B	0.673934	0.0423478	-0.0553964	-0.491155	-0.29441	0.0846559	-0.719931	0.512517	Monocytes
MYO7A	0.672355	0.182687	0.117485	-0.782896	0.00752588	-0.180207	-0.832246	0.509414	Eosinophils
RSAD1	0.879088	-0.0918071	-0.070219	0.335904	-0.109205	0.147542	0.302611	0.505959	Neutrophils
JUN	0.65619	-0.26628	-0.0794333	-1.21554	-0.40755	-0.240397	-0.696623	0.495668	Monocytes
HRH2	0.708357	0.173324	0.0440398	-0.697801	0.0678924	-0.110415	-0.671744	0.492758	Eosinophils
EID3	0.610381	-0.133677	-0.148963	-0.947368	0.0409296	-0.481591	-0.662772	0.492429	Eosinophils
HP	0.652382	0.0303505	0.143734	-0.66796	-0.0209757	-0.240137	-0.898005	0.491979	Eosinophils
COX11	0.664128	-0.0680861	-0.00954138	0.290493	0.00632466	0.0708156	0.310596	0.491391	Lymphocytes
CAMKK2	0.602404	0.067193	0.0313604	-0.714827	0.0261939	-0.179583	-0.607918	0.491237	Eosinophils
ANG	0.714254	0.039356	0.0619444	-0.667693	0.0282473	0.0251796	-0.761961	0.485796	Eosinophils
LUC7L	0.752173	-0.0351051	-0.0529348	0.317994	-0.0973639	0.0633936	0.269515	0.485333	Neutrophils
LHFPL2	0.635722	0.0759102	0.105001	-0.663351	-0.0140428	-0.354249	-0.717389	0.482918	Eosinophils
MFAP1	0.628475	0.152288	0.0561052	0.377282	0.148386	-0.0897658	0.202436	0.482906	Neutrophils
RNF126	0.725995	-0.0398827	-0.0271341	0.266121	-0.075126	0.104362	0.276752	0.48262	Lymphocytes
SOX6	0.608126	0.130556	-0.0422009	-0.266326	0.412332	-0.132854	-0.385108	0.478971	Eosinophils
FOSB	0.614249	-0.312276	-0.169733	-1.29446	-0.335104	-0.229966	-0.839771	0.47633	Monocytes
TMEM55A	0.637513	0.0266639	0.000850553	-0.498456	0.0514485	-0.232961	-0.513711	0.474443	Eosinophils
SF3B4	0.641275	-0.313338	-0.160853	-0.579384	-0.304888	-0.470448	-0.518662	0.473818	Eosinophils
PLA2G4A	0.801402	0.15278	0.0675799	-0.350256	0.230498	-0.333483	-0.561568	0.472173	Eosinophils
CCDC130	0.671806	-0.0100672	-0.0258341	0.252014	-0.0791633	0.116487	0.246296	0.472145	Neutrophils
NPM1	0.616571	-0.0207267	-0.0257703	0.30405	0.00551082	0.0451295	0.282662	0.466628	Neutrophils
SATB1	0.66194	-0.0491747	-0.0426445	0.266939	0.014925	0.0752522	0.346518	0.465279	Lymphocytes
C19orf80	0.640546	0.151142	0.0582693	-0.552248	-0.144672	0.0722759	-0.53088	0.464404	Monocytes
C3AR1	0.704051	0.111824	0.132595	-0.611074	-0.0311381	-0.248933	-0.618128	0.462876	Eosinophils
NR4A2	0.689913	-0.371665	-0.223465	-1.32464	-0.267054	-0.110661	-0.970398	0.458073	Monocytes
KAT2A	0.694849	-0.116132	-0.12621	0.337553	-0.11498	0.0973714	0.270899	0.455974	Neutrophils
KANSL2	0.634282	-0.0330954	-0.0811823	0.285799	0.0184174	0.0901119	0.28934	0.455803	Lymphocytes
NKTR	0.721133	-0.0177804	-0.0284011	0.178165	-0.147943	-0.0395836	0.293902	0.451676	Lymphocytes
BRI3BP	0.624865	0.108975	0.102677	-0.450043	-0.180294	0.137888	-0.42527	0.445847	Monocytes
SLC8A1	0.772116	0.095986	0.0452885	-0.532411	0.135935	0.0533811	-0.424624	0.442871	Eosinophils
SP3	0.613313	0.130175	0.0570547	0.27202	0.128562	0.010421	0.239104	0.442712	Neutrophils
MOAP1	0.719427	-0.237311	-0.198396	-0.74564	-0.23503	-0.247816	-0.580975	0.441147	Eosinophils
NMNAT1	0.642939	0.163147	0.101708	-0.443431	0.220972	-0.132937	-0.355816	0.438162	Eosinophils
C1QB	0.640545	0.140318	0.128835	-0.556376	-0.0842962	-0.311897	-0.395308	0.437978	Eosinophils
ZBTB40	0.789446	-0.0586156	-0.0384374	0.231927	-0.140687	0.0550135	0.264796	0.436217	Lymphocytes
CD83	0.720378	-0.2232	-0.181982	-0.954773	-0.212314	-0.14431	-0.570772	0.433465	Monocytes
BTN3A2	0.632389	-0.021618	-0.043006	0.231781	0.0352911	-0.042603	0.273564	0.425636	Lymphocytes
ANO10	0.73444	-0.0215157	0.0416743	-0.458729	-0.0671196	-0.0284794	-0.495709	0.425291	Monocytes
USP7	0.719492	-0.22684	-0.0300842	-0.51157	-0.317714	-0.0689357	-0.423715	0.425278	Monocytes
POLG2	0.670378	-0.0283338	-0.0450765	0.228169	-0.0613267	-0.0252976	0.286193	0.422525	Lymphocytes
PLBD1	0.73627	0.0136045	0.0373008	-0.374881	-0.0834854	-0.115569	-0.446758	0.418943	Eosinophils
ARHGAP18	0.666661	0.11927	0.0440348	0.292968	0.227225	-0.0617587	0.0323843	0.417096	Neutrophils
JMJD7-PLA2G4B	0.695344	-0.0264678	-0.0315001	0.172861	-0.161663	0.0989719	0.214756	0.415218	Lymphocytes
TBRG1	0.619457	-0.200864	-0.139984	-0.593684	-0.0709515	-0.219144	-0.558105	0.414915	Eosinophils
SIK1	0.868314	-0.315159	-0.222865	-0.958928	-0.191899	-0.0544619	-0.669037	0.414732	Monocytes
ATMIN	0.671125	-0.0961362	-0.075958	0.281585	-0.00164738	0.194331	0.156545	0.414484	Neutrophils
ZNF862	0.679648	-0.0185828	-0.0192767	0.202641	-0.0889495	0.0130528	0.291379	0.414177	Lymphocytes
ZBTB24	0.699189	-0.228412	-0.0611808	-0.573081	-0.357505	-0.0064891	-0.375876	0.413144	Monocytes
MRPL9	0.653508	-0.0963296	-0.0690556	0.262508	-0.0765811	0.0925575	0.190943	0.410098	Neutrophils
ZNF37A	0.790914	-0.0905994	-0.0995949	0.214018	-0.105829	0.108748	0.258638	0.406529	Lymphocytes
TRIQK	0.707202	0.0669833	0.0477333	-0.398169	-0.0115792	-0.0627617	-0.464462	0.403194	Eosinophils
COX10	0.630709	-0.285507	-0.24269	-0.226958	-0.43032	-0.285505	-0.26334	0.403177	Neutrophils
RRAD	0.625207	-0.373581	-0.23857	-0.956088	0.0663673	-0.0788804	-0.847454	0.402723	Eosinophils
CEP95	0.673667	-0.0561415	-0.0491358	0.203513	-0.0835089	0.0540377	0.262932	0.402131	Lymphocytes
TMEM165	0.735334	0.0361565	0.0578688	-0.379571	-0.000536398	-0.133463	-0.492819	0.400316	Eosinophils
RNASE2	0.736576	0.157499	0.153618	-0.344022	-0.0346379	-0.173032	-0.560984	0.39888	Eosinophils
NLRC4	0.692118	0.113023	0.152955	-0.414831	0.0117905	-0.177651	-0.463292	0.397181	Eosinophils
ALS2	0.620605	-0.278942	-0.122345	0.167103	-0.517691	0.0514143	0.0648695	0.396615	Neutrophils
NT5E	0.643999	-0.351951	-0.34067	-0.644611	0.200337	-0.239065	-0.661361	0.394588	Eosinophils
GPATCH8	0.66458	-0.072423	-0.0494391	0.208768	-0.0968979	0.0365451	0.248301	0.394251	Lymphocytes
IFI27L2	0.628918	0.0611846	0.0601719	0.244703	0.0544825	0.0694047	0.169457	0.390302	Neutrophils
NPIPB15	0.622141	-0.0442689	-0.0341567	0.202149	-0.117774	0.0442424	0.201112	0.390153	Neutrophils
CRTC3	0.605823	-0.138503	-0.127061	0.283574	-0.0555857	0.135492	0.155014	0.387563	Neutrophils
HTRA1	0.794605	0.242068	0.180694	-0.245393	-0.0876509	0.229892	-0.314965	0.387424	Monocytes
RCOR1	0.620826	0.0343567	0.0332476	-0.348192	-0.018928	-0.0898309	-0.377935	0.386172	Eosinophils
ZNF682	0.768711	-0.253623	-0.22027	0.087331	0.355284	0.258989	0.0773676	0.384196	Eosinophils
DDX47	0.799151	-0.0476039	-0.0537225	0.223592	-0.0457399	0.00717609	0.240345	0.382015	Lymphocytes
CCDC138	0.633397	-0.270197	-0.14973	-0.145559	0.444659	-0.0683065	-0.183473	0.382009	Eosinophils
GPER1	0.779442	0.213249	0.197135	-0.107299	-0.143402	0.208524	-0.31173	0.381051	Monocytes
SSRP1	0.694566	-0.0457564	-0.0196045	0.204407	-0.117772	-0.0233696	0.171944	0.37969	Neutrophils
ARID5B	0.657519	-0.07437	-0.00144355	0.208235	0.0421777	-0.069117	0.206694	0.375837	Neutrophils
SFMBT1	0.605778	-0.166202	-0.0377057	-0.199979	-0.235384	-0.332639	-0.0707693	0.373205	Lymphocytes
BHLHE40	0.660539	-0.224763	-0.147582	0.237184	-0.104235	0.186729	0.182944	0.372248	Neutrophils
KLF4	0.794494	-0.206041	-0.148694	-0.572419	-0.190409	0.0244171	-0.448387	0.371558	Monocytes
ZNHIT6	0.729374	-0.155928	-0.0689317	0.245726	-0.033663	-0.0128423	0.272374	0.371061	Lymphocytes
TOE1	0.814196	-0.222026	-0.0787352	-0.325651	-0.446016	-0.0126921	-0.187696	0.370289	Monocytes
TSPYL4	0.755826	-0.109489	-0.0904135	0.194655	-0.131136	0.0271396	0.253762	0.370069	Lymphocytes
CUL1	0.80128	-0.167456	-0.103115	-0.28972	-0.103334	-0.224843	-0.322045	0.368049	Eosinophils
NPIPA1	0.684788	-0.0882213	-0.0514227	0.155779	-0.0828281	0.138106	0.198155	0.366434	Lymphocytes
SMPD4	0.876409	-0.0277223	-0.0278679	0.145194	-0.151926	0.00575253	0.192015	0.36528	Lymphocytes
P2RX2	0.616732	0.241002	0.144371	0.314744	0.136455	-0.0848916	-0.0252342	0.364607	Neutrophils
SLC35A5	0.636601	0.0995119	0.0923485	0.125083	0.174125	0.159748	0.0390266	0.363355	Eosinophils
BATF2	0.747085	0.191887	0.0428997	0.256004	-0.0607198	-0.15263	0.107124	0.362748	Neutrophils
DROSHA	0.747354	-0.0492195	-0.0317158	0.189328	-0.0897667	-0.0193974	0.191832	0.357596	Lymphocytes
TMSB15B	0.61039	-0.383359	-0.309644	-0.262739	-0.173442	-0.29295	-0.389143	0.352484	Eosinophils
WBP11	0.67537	-0.0976279	-0.0812028	0.20349	-0.0803121	0.077204	0.169322	0.352028	Neutrophils
QSOX1	0.670111	0.0440013	0.0469764	-0.302281	-0.0502286	-0.0309321	-0.296887	0.346471	Monocytes
ZNF548	0.630046	-0.239639	-0.188843	-0.432	0.122987	-0.258922	-0.281681	0.344979	Eosinophils
IL6	0.635135	-0.415204	-0.312135	-0.356002	-0.395127	0.148433	-0.186088	0.343835	Monocytes
SLC17A5	0.710667	0.118809	0.125164	-0.281785	0.0847831	-0.169447	-0.22367	0.342454	Eosinophils
TAF1C	0.777673	-0.0706298	-0.0338075	0.109134	-0.231715	0.0683507	0.118755	0.339798	Lymphocytes
MGST1	0.632997	-0.00338697	0.0268145	-0.206783	-0.0207107	0.019618	-0.388927	0.339071	Monocytes
PCTP	0.724842	0.0638556	0.0856426	-0.24474	0.126231	-0.0738231	-0.206613	0.338564	Eosinophils
MAP3K14	0.618374	-0.0709294	-0.0662715	0.12976	-0.13008	0.0940035	0.164223	0.338434	Lymphocytes
E2F2	0.656408	0.188778	0.18796	0.257472	-0.100723	-0.0190744	0.184824	0.337055	Neutrophils
CHCHD7	0.678989	-0.0471077	-0.00444774	0.173148	-0.0661662	0.0305518	0.166246	0.335744	Neutrophils
NAT1	0.626306	0.190418	0.0338832	-0.0333639	0.224303	-0.321721	-0.0543164	0.335657	Eosinophils
H3F3B	0.674426	-0.108833	-0.0829481	-0.341766	-0.19253	-0.0322249	-0.210921	0.333528	Monocytes
OARD1	0.733095	-0.0517715	-0.0325381	0.201559	0.0129707	0.0371386	0.177042	0.333065	Neutrophils
FAM160B2	0.6096	-0.118053	-0.0753844	0.0942791	-0.230482	0.117388	0.103262	0.331635	Monocytes
KLF11	0.701747	-0.143621	-0.0859165	-0.390669	-0.112783	0.0604512	-0.260567	0.331438	Monocytes
NPIPB9	0.633527	-0.0433463	-0.031922	0.14786	-0.136138	0.0130413	0.161069	0.331183	Lymphocytes
ACADSB	0.657677	-0.0739764	-0.0437189	0.140168	-0.0207523	-0.0220557	0.267957	0.3288	Lymphocytes
ZNF655	0.743189	-0.101177	-0.050733	-0.285909	-0.097165	-0.0934105	-0.218574	0.327808	Monocytes
P2RY8	0.796627	-0.031181	-0.0265395	0.159123	-0.00275726	0.0593623	0.208479	0.325015	Lymphocytes
UBE2W	0.748625	0.0996894	0.00997203	-0.142894	0.179667	-0.0217638	-0.194396	0.323254	Eosinophils
GNE	0.609322	-0.0596333	-0.0217806	0.147467	-0.0789041	-0.0233082	0.176895	0.322873	Lymphocytes
S100A9	0.642983	0.0303278	0.0460327	-0.214531	-0.0935314	-0.045405	-0.24693	0.31972	Monocytes
SYNCRIP	0.641889	-0.0969733	-0.0602045	-0.239689	-0.0679344	-0.154209	-0.183697	0.31802	Eosinophils
CRTC1	0.621271	-0.0460605	-0.0362393	0.0893201	-0.170174	0.068993	0.151358	0.31631	Lymphocytes
RIPK2	0.652763	-0.183636	-0.152839	-0.396076	-0.0481061	-0.0230524	-0.361913	0.315221	Monocytes
PRKRIP1	0.636692	-0.0511393	-0.0255165	0.107527	-0.0913466	0.0941711	0.129967	0.314147	Lymphocytes
FAM136A	0.681541	-0.0991579	-0.0358425	0.175066	-0.0794905	0.0405122	0.132523	0.313319	Neutrophils
ZNF26	0.76125	-0.15584	-0.0731249	-0.304525	-0.151424	-0.158191	-0.0859305	0.31231	Lymphocytes
SRRT	0.774376	-0.0259517	-0.0388479	0.125681	-0.139093	0.0142654	0.136942	0.311911	Lymphocytes
GLMP	0.642553	0.120095	0.0705715	0.165835	0.0512076	0.13286	0.0636251	0.30714	Neutrophils
CDAN1	0.704064	-0.244404	-0.124043	0.00165617	-0.384528	0.133723	0.0888322	0.305737	Monocytes
DKC1	0.614896	-0.0500126	-0.0395624	0.147357	0.0301636	-0.0824678	0.150472	0.305092	Lymphocytes
ACYP2	0.637603	-0.198941	-0.0723166	-0.345415	0.00579089	-0.0649008	-0.28416	0.304639	Eosinophils
MAPKAPK5	0.705617	-0.112975	-0.0958309	0.196151	-0.038839	0.0701533	0.151736	0.303988	Neutrophils
DUSP2	0.673193	-0.232835	-0.257573	-0.389263	-0.179681	-0.0636743	-0.212006	0.303833	Monocytes
IDH1	0.735457	0.0872819	0.0863478	-0.143192	0.0288655	-0.138488	-0.292056	0.302798	Eosinophils
GPN3	0.604363	0.121848	0.0502705	0.209216	0.0584724	0.0176438	0.12344	0.302592	Neutrophils
FTSJ1	0.767093	-0.0762015	-0.054952	0.170848	-0.0614886	0.0300816	0.156649	0.301846	Neutrophils
NCL	0.634423	-0.0485139	-0.0370586	0.15017	-0.0711078	-0.0357563	0.134828	0.30153	Neutrophils
PRDM4	0.767288	-0.202576	-0.192453	-0.245011	0.0397985	-0.098664	-0.342478	0.297959	Eosinophils
PRR29	0.81027	-0.136311	-0.157788	0.117466	0.079662	-0.206028	0.0790741	0.293758	Neutrophils
GALK1	0.639836	0.114233	0.0794805	-0.00749865	0.123893	0.160554	-0.127412	0.291221	Monocytes
NPTN	0.64891	0.0713894	0.0755042	-0.052456	0.166512	0.0834817	-0.109801	0.289432	Eosinophils
CTSD	0.734696	0.0510601	0.06066	-0.0846207	-0.0666432	0.0948423	-0.198653	0.285039	Monocytes
RGCC	0.694748	-0.157992	-0.149303	-0.33149	0.0289027	-0.119912	-0.255904	0.283677	Eosinophils
CATSPER2	0.613668	-0.122576	-0.0763732	-0.0955071	-0.243975	0.00192449	0.16686	0.283613	Lymphocytes
USP42	0.612993	-0.0669706	-0.0545765	0.145369	-0.0589167	0.0724551	0.110547	0.283543	Neutrophils
TRIM21	0.603637	0.175123	0.0748817	0.1382	0.126694	-0.128376	0.0530388	0.281129	Neutrophils
DHX9	0.774389	-0.107922	-0.0950794	-0.157121	-0.136516	-0.0947365	-0.133546	0.278231	Monocytes
SETD7	0.614237	-0.264317	-0.171063	-0.305299	-0.180353	0.0770718	-0.174281	0.275407	Monocytes
TST	0.656534	0.0388895	-0.00726567	0.14141	0.12166	0.0446883	-0.0157792	0.275146	Neutrophils
RNASE6	0.736695	0.019654	-0.0216681	-0.0727631	0.0948363	0.0738969	-0.197487	0.274551	Eosinophils
SNIP1	0.649955	-0.247408	-0.266041	-0.14877	0.0277651	-0.149149	-0.3203	0.273368	Eosinophils
S100A6	0.661026	0.012873	0.021198	-0.191056	-0.0242047	-0.0169979	-0.218897	0.273174	Monocytes
HYAL2	0.605887	0.100559	0.094189	0.12099	-0.029938	0.112496	0.0888013	0.272582	Neutrophils
S100A12	0.683072	0.055106	0.0701233	-0.145797	-0.080178	-0.0272444	-0.218526	0.271299	Monocytes
DDX5	0.63804	-0.0583952	-0.064997	-0.166018	-0.0725543	-0.131595	-0.102721	0.269469	Eosinophils
PMAIP1	0.654982	-0.112842	-0.0887161	-0.195507	-0.222362	-0.00624299	0.0401353	0.268872	Lymphocytes
TCEAL4	0.662372	-0.139153	-0.072945	-0.288107	-0.0471678	-0.0294713	-0.207284	0.26709	Monocytes
SSC4D	0.679981	0.124327	0.195788	-0.26149	0.00195048	-0.040741	-0.179827	0.26698	Eosinophils
SCLY	0.743858	-0.113481	-0.0526424	0.095521	-0.191051	-0.04676	0.0555421	0.266704	Neutrophils
AKAP8	0.691114	-0.0609428	-0.0507012	0.0986988	-0.0822771	0.0808204	0.106147	0.26651	Lymphocytes
UNC5CL	0.618761	-0.367463	-0.230102	-0.178381	-0.166345	-0.0223676	-0.343514	0.265683	Monocytes
OTUD7A	0.71919	-0.363251	-0.314688	0.133703	-0.228453	0.110935	0.126511	0.264162	Neutrophils
EIF4H	0.684548	-0.0728137	-0.0447498	-0.137724	-0.0824996	-0.0898735	-0.131729	0.259861	Eosinophils
PRDX5	0.640101	0.0269541	0.0462704	-0.168087	0.012939	-0.0700995	-0.177917	0.258489	Eosinophils
TSPO	0.602116	0.0189316	0.0317386	-0.147921	-0.0342691	-0.0326714	-0.202093	0.25839	Monocytes
TBC1D2	0.61183	0.0598284	0.0615909	-0.104541	-0.0573071	0.0524713	-0.187592	0.258059	Monocytes
CCDC96	0.773558	-0.156051	-0.128539	-0.0755929	-0.243099	0.114322	-0.0629235	0.252645	Monocytes
FOXO1	0.871309	-0.0877143	-0.0676864	-0.212474	-0.0607806	-0.130307	-0.0754059	0.252201	Eosinophils
TTC3	0.635687	-0.112016	-0.108903	0.0323558	-0.135684	-0.108451	0.13125	0.248225	Lymphocytes
TANGO6	0.692309	-0.112788	-0.0752933	0.0989128	-0.0181178	0.15379	0.097685	0.246818	Monocytes
ANP32B	0.690521	-0.0598736	-0.00784967	-0.112897	-0.121157	-0.0691934	-0.0747953	0.2461	Monocytes
VPS33A	0.616392	-0.101584	-0.023085	-0.139615	-0.108537	-0.0304096	-0.123759	0.246068	Monocytes
PARP6	0.720224	-0.0901273	-0.0575002	-0.133657	-0.171174	-0.0240658	-0.0803379	0.236562	Monocytes
TSHZ1	0.654515	-0.124124	-0.0910903	0.0891413	-0.0463433	0.0554149	0.170967	0.235634	Lymphocytes
PHF23	0.652699	0.157093	0.0761728	-0.0435421	0.121836	-0.128847	-0.0858705	0.234612	Eosinophils
AGPAT2	0.714131	0.0370652	0.0428042	-0.0714241	-0.0526432	0.0888551	-0.105918	0.233288	Monocytes
ILK	0.732178	0.0679267	0.0586159	0.167292	0.0705858	0.0270766	-0.0252295	0.233148	Neutrophils
HNRNPH1	0.623836	-0.0425652	-0.0263711	0.0597842	-0.0797315	-0.0406417	0.113732	0.23056	Lymphocytes
PHF1	0.635076	-0.0671033	-0.083072	0.0315902	-0.119137	0.0379205	0.154092	0.229421	Lymphocytes
PTPRJ	0.684954	0.0604086	0.0338362	-0.0664261	0.032263	-0.116228	-0.115088	0.218958	Eosinophils
FAM214A	0.670921	-0.0515043	-0.0929066	-0.139395	0.00710355	-0.189638	0.0118899	0.217954	Lymphocytes
FEZ2	0.605749	0.0609127	0.052403	0.0171544	0.160202	0.0197613	-0.0844252	0.217227	Eosinophils
MAVS	0.629677	0.0729376	0.0394528	0.124819	0.0862921	0.0428124	-0.018145	0.216522	Neutrophils
CORO1C	0.608889	0.047586	0.0447665	0.135723	0.0794267	0.0471066	0.00135199	0.215682	Neutrophils
CHD3	0.620783	-0.058928	-0.0241281	0.0210328	-0.121003	-0.0413073	0.103649	0.214694	Lymphocytes
SUPT7L	0.67106	-0.0633776	-0.0457114	0.0610488	-0.106015	-0.0478173	0.0616875	0.213216	Lymphocytes
PPP1R2	0.663289	-0.0889589	-0.0770835	0.0651275	0.0794129	0.0127866	0.13528	0.20488	Lymphocytes
FPGT	0.849999	0.100663	0.112979	-0.0973634	0.0514617	0.00174737	-0.186526	0.203532	Eosinophils
