# Supplementary material for: Transcriptional analysis identifies potential biomarkers and molecular regulators in pneumonia and COPD exacerbation
Source: Sci Rep. 2020 Jan 14;10:241. doi: 10.1038/s41598-019-57108-0 (PMC6959367; doi:10.1038/s41598-019-57108-0)
Supplement: Supplementary file 5 — Module Expression Values. [file 41598_2019_57108_MOESM5_ESM.xlsx]

## Sheet: Table S5
Table S4 Genes that were significantly regulated (-log10pValue>2) in either of the contrasts AECOPD vs. healthy, CAP vs. healthy or AECOPD vs. CAP and remained upon filtering genes that correlated with PBMC composition are shown with their fold changes per contrast.
Gene_Label	AECOPD_vs_Healthy (log2_foldchange)	CAP_vs_Healthy (log2_foldchange)	AECOPD_vs_CAP (log2_foldchange)	AECOPD_vs_Healthy (-log10pValue)	CAP_vs_Healthy (-log10pValue)	AECOPD_vs_CAP (-log10pValue)
E2F1	0.55	1.53	-0.97	0.9	3.72	2.14
FAM20A	1.17	4.43	-3.26	0.99	6	4.36
RAB15	-3.55	-1.21	-2.34	6.62	1.59	4.24
BIRC5	1.88	2.62	-0.75	1.95	3.12	0.58
MKI67	1.29	1.75	-0.46	1.82	2.79	0.47
RGS1	-4.35	-2.8	-1.56	6.18	3.55	1.67
DNAJB1	-1.65	-1.56	-0.09	5.12	4.78	0.12
CTLA4	-2.01	-0.27	-1.73	2.21	0.16	1.92
PTPRF	1.86	1.85	0	3.27	3.26	0
TUBA3D	0.7	1.67	-0.96	1.51	4.94	2.54
SGK1	-1.96	-1.09	-0.87	3.53	1.55	1.21
TK1	1.79	2.17	-0.38	1.83	2.41	0.25
RPS26	-1.67	-0.57	-1.1	4.95	1.12	3.05
TBC1D4	-2.54	-1.3	-1.24	4.72	1.9	1.9
CRYBB2	-1.64	-0.15	-1.49	3.08	0.13	2.88
ACR	0.86	1.68	-0.82	1.7	4.29	1.7
TASP1	-1.89	-1.34	-0.55	5.14	3.29	1
DHFR	1.02	1.54	-0.51	1.44	2.57	0.6
POLR1E	-1.96	-1.11	-0.85	4.6	2.13	1.55
SYNC	-1	-0.78	-0.22	2.45	1.72	0.33
TNS1	2.95	2.02	0.92	4.16	2.49	0.88
CDK20	-1.64	-1.49	-0.15	4.66	4.13	0.2
TSPYL5	-2.01	-0.98	-1.03	4.95	1.87	2.13
ORM2	3.12	3	0.12	3.74	3.55	0.07
CD163	2.41	1.45	0.96	3.71	1.83	1.1
TRIM54	2.21	2.38	-0.17	4.25	4.67	0.16
AGMAT	-1.47	-0.28	-1.18	2.62	0.29	2.07
TIGD1	-2.06	-1.05	-1.02	5.06	2.03	2.07
NOG	-3.35	-2.68	-0.67	4.87	3.65	0.57
IFI27L1	0.98	0.95	0.03	3.15	3.01	0.04
ESYT2	-1.57	-1.11	-0.46	4.96	3.14	0.98
FOXH1	0.85	1.86	-1.01	1.51	4.47	2.08
UBQLNL	-1.5	-1.42	-0.08	3.34	3.11	0.08
FAM115C	-1.75	-0.74	-1.01	4.7	1.44	2.39
SMAD1	0.91	1.46	-0.55	1.3	2.53	0.68
ORM1	2.93	3.06	-0.13	3.11	3.3	0.07
MTG1	-1.3	-0.91	-0.39	2.94	1.78	0.58
GALNT12	-1.75	-1.23	-0.52	4.39	2.74	0.87
SH2D3A	-1.96	-0.93	-1.03	4.91	1.78	2.19
DSC1	-1.85	-1.24	-0.62	4.77	2.79	1.11
CIRBP	-1.23	-0.97	-0.26	4.53	3.31	0.56
CENPW	1.2	1.09	0.11	2.27	1.98	0.11
METTL7B	0.93	1.44	-0.51	1.22	2.29	0.58
HAPLN3	-2.62	-0.62	-2	3.85	0.52	2.86
DGKA	-1.6	-0.8	-0.79	4.7	1.84	1.93
KLHL36	-1.32	-0.44	-0.88	4.44	0.95	2.76
NFIA	1.35	0.82	0.53	2.68	1.32	0.76
ITGA9	1.7	1.75	-0.05	3.86	4	0.05
VSIG4	4.94	1.9	3.04	4.24	1.12	2.34
CDCA7	-0.31	1.24	-1.54	0.22	1.37	2.01
VSTM1	2.07	2.35	-0.28	3.59	4.23	0.25
KIAA0101	1.93	2.15	-0.21	1.79	2.08	0.11
RABGGTB	-1.05	-1.03	-0.02	3.91	3.82	0.03
MARC1	2.42	1.62	0.8	4.05	2.34	0.92
ABHD4	1.05	1.01	0.04	3.26	3.07	0.06
SPIN3	-1.46	-0.41	-1.04	3.78	0.66	2.57
WSB2	0.23	0.68	-0.45	0.52	2.38	1.42
FLT3	3.39	1.9	1.49	4.47	2.02	1.54
PPP1R3D	1.92	1.01	0.91	4.52	1.88	1.72
HIPK3	1.51	0.85	0.66	3.94	1.78	1.32
TMEM144	1.85	2.54	-0.69	2.96	4.51	0.78
TKTL1	-1.76	-1.05	-0.71	4.16	2.05	1.25
PNO1	-1.51	-0.57	-0.95	3.99	1.01	2.24
GRAMD3	-1.04	-0.66	-0.38	3.26	1.73	0.84
HIST1H1B	2.12	1.89	0.23	2.22	1.89	0.13
KRT86	-2.29	-1.06	-1.23	4.53	1.57	2.06
CAMK2N1	-1.48	-1.81	0.34	3.07	4.05	0.43
IL12RB1	-1.23	-0.71	-0.52	2.9	1.33	0.92
LAMP3	-1.61	-1.21	-0.4	2.38	1.58	0.38
GPX1	1.11	1.14	-0.03	3.78	3.93	0.05
RGPD5	-1.32	-1.3	-0.02	3.89	3.82	0.02
ST6GALNAC3	1.77	0.36	1.4	2.76	0.32	2.14
PLB1	1.39	1.45	-0.06	2.44	2.58	0.05
CDKN2C	1.08	0.95	0.13	2.68	2.24	0.17
CYTH3	-0.16	-1.05	0.89	0.21	2.52	2.12
CMTM8	-2.13	-1.15	-0.98	4.49	1.94	1.64
BLVRB	1.21	1.34	-0.12	3.56	4.04	0.18
JOSD1	-1.13	-0.99	-0.14	4.08	3.44	0.25
CDR2	-1.56	-1.44	-0.12	3.84	3.46	0.14
PROC	0.37	-1	1.37	0.51	2	3.34
CFAP20	-1.31	-0.99	-0.33	4.27	2.9	0.66
REPS2	1.87	0.04	1.83	2.98	0.03	3.08
LGALS1	0.95	1.17	-0.21	2.43	3.21	0.34
SPTBN1	-2.11	-2.05	-0.06	3.8	3.66	0.05
FAM198B	1.48	1.53	-0.05	3.62	3.78	0.05
WNT7B	-1.26	-0.95	-0.31	4.18	2.84	0.65
EPHB4	2.12	0.92	1.19	2.75	0.85	1.3
LMTK3	-1.8	-0.77	-1.03	3.81	1.15	1.88
BEX2	-2.54	-1.44	-1.1	4.4	2.02	1.48
EGFL8	-1.86	-1.42	-0.45	4.26	2.95	0.63
CETP	1.62	2.32	-0.71	2.4	3.94	0.8
ETS1	-2.27	-1.47	-0.81	4.14	2.27	1.04
ERI2	0.68	-0.89	1.58	0.99	1.44	3.43
KARS	-0.79	-0.43	-0.36	2.3	0.97	0.81
ARG1	4.56	3.72	0.84	3.74	2.83	0.39
IFNG	-2.18	-2.29	0.1	2.36	2.51	0.06
ACSM5	1.06	2.76	-1.7	1.08	4.08	2.24
MLLT6	-1.52	-1.04	-0.48	4.17	2.49	0.89
DDX3X	-0.65	-0.96	0.32	1.37	2.41	0.54
HJURP	1.04	1.96	-0.93	0.91	2.24	0.83
MMP1	2.36	1.52	0.84	3.3	1.79	0.82
HNRNPDL	-1.38	-1.03	-0.35	4.13	2.78	0.66
PARN	-1.13	-0.33	-0.8	3.33	0.6	2.2
SRSF6	-0.75	-0.63	-0.12	2.32	1.82	0.21
GGH	1.64	1.45	0.19	2.51	2.11	0.16
NDNL2	-1.88	-1.61	-0.27	3.9	3.16	0.3
ZNF595	-0.57	-1.7	1.13	0.71	3.27	1.96
DIS3L	-1.16	-0.59	-0.57	3.45	1.34	1.35
FAM153C	-3.15	-1.66	-1.49	4.02	1.66	1.51
TLE2	-2.15	-1.53	-0.61	4.09	2.59	0.76
ZNF266	-1.27	-1.18	-0.09	3.74	3.39	0.12
ITPRIPL2	1.38	1.27	0.11	3.65	3.26	0.14
PSMB3	0.84	0.71	0.13	3.05	2.41	0.27
TTC9C	1.14	0.89	0.25	3.43	2.44	0.45
TFF3	3.37	3.55	-0.18	3	3.22	0.08
MOSPD2	1.6	1.23	0.36	3.85	2.71	0.53
TGFBR3	-2.21	-2.06	-0.15	3.13	2.84	0.1
DNASE1L3	-1.78	-2.26	0.48	2.96	4.08	0.51
CCL3L3	-1.86	-2.28	0.42	1.99	2.64	0.28
RAB29	-1.06	-0.67	-0.39	2.81	1.46	0.74
TACSTD2	3.48	3.02	0.46	3.5	2.88	0.25
DSCC1	1.02	1.51	-0.49	1.33	2.44	0.56
FBXO30	2.11	0.89	1.21	4.13	1.25	2.06
CLTCL1	1.97	1.51	0.46	3.7	2.58	0.52
CAND2	-1.93	-1.86	-0.08	3.47	3.28	0.06
SLC25A33	-1.54	-1.02	-0.52	4.03	2.3	0.94
LOC388780	-1.65	-1.59	-0.06	3.64	3.47	0.06
HIST2H3A	2.4	2.18	0.22	2.24	1.96	0.11
HIP1R	-1.96	-0.89	-1.07	4.16	1.38	1.94
C12orf42	-2.01	-1.54	-0.47	4.05	2.83	0.57
ZNF320	2.26	4.27	-2.01	1.68	4.06	1.52
MBIP	-0.79	-0.77	-0.02	2.74	2.63	0.04
MED18	1.37	1.03	0.33	3.93	2.69	0.59
TNFRSF21	-1.68	-1.66	-0.03	3.56	3.48	0.02
MATR3	-1.23	-1.01	-0.22	3.73	2.84	0.38
NTSR1	1.03	2.33	-1.3	1.26	3.93	1.86
GGT1	1.1	1.2	-0.09	3.33	3.71	0.13
MORN3	-1.14	-1.1	-0.04	3	2.85	0.05
NR4A3	-1.68	-2.3	0.61	2.67	4.06	0.69
MFAP3	1.17	-0.17	1.35	2.71	0.21	3.5
ADAMTSL2	-1.85	-1.03	-0.82	4.17	1.87	1.43
ADORA3	1.71	0.57	1.14	3.84	0.82	2.36
C1GALT1C1	1.16	1	0.16	3.18	2.58	0.24
EPHA4	-2.07	-1.5	-0.57	3.92	2.54	0.69
ZMYND19	-1.56	-0.92	-0.64	4.02	1.93	1.25
CYP1B1	1.75	2.03	-0.27	3.02	3.68	0.26
UBE2C	1.44	1.67	-0.23	1.64	2.03	0.16
MRAS	-1.8	-0.76	-1.04	2.47	0.73	1.22
CYFIP2	-1.33	-0.79	-0.54	4.03	1.97	1.22
KNSTRN	1.05	0.89	0.16	2.33	1.83	0.21
IL11RA	-1.39	-0.82	-0.58	3.5	1.66	1.08
KCNJ14	-1.09	-0.83	-0.25	3.43	2.37	0.49
DUSP5	-1.59	-1.69	0.1	2.56	2.79	0.08
CRISP2	1.61	1.61	0	2.69	2.69	0
ZNF568	-1.36	-1.49	0.12	3.01	3.39	0.14
PRKX	-1.5	-0.8	-0.7	3.72	1.54	1.37
ZNF571	-1.55	-1.56	0	3.18	3.19	0
MAL	-2.59	-0.31	-2.28	3.51	0.21	3.15
TCEA3	-2.07	-0.57	-1.5	3.64	0.6	2.5
CSNK1E	-1.43	-1.13	-0.3	3.46	2.5	0.43
BTG3	-1.66	-1.25	-0.41	3.67	2.48	0.56
PDK4	2.1	0.41	1.69	3.43	0.37	2.72
BTNL3	4.71	2.58	2.13	3.12	1.34	1.09
ATOH8	1.04	0.86	0.18	2.02	1.54	0.21
PRRT4	2.69	2.51	0.18	3.28	2.98	0.11
FAAH2	-1.89	0.02	-1.91	3.11	0.01	3.36
C9orf173	0.96	2.2	-1.24	1.09	3.51	1.69
DPP4	-2.33	-0.44	-1.89	3.45	0.35	2.77
CCDC43	-1.21	-0.44	-0.76	3.15	0.77	1.77
PRRT2	-1.54	-0.78	-0.76	4.02	1.56	1.62
NPC1L1	0.9	2.2	-1.3	0.9	3.15	1.6
ANKS6	-1.85	-1.32	-0.53	3.93	2.47	0.74
PEX1	-1.34	-0.89	-0.46	3.98	2.25	0.94
CCDC109B	-1.27	-0.52	-0.75	3.09	0.87	1.58
ZNF326	-1.12	-1.02	-0.09	3.48	3.09	0.16
TTC12	-1.41	-0.49	-0.92	3.78	0.87	2.23
AMPD3	0.6	1.16	-0.56	1.19	3.01	1.14
TNFRSF10A	-1.37	-0.14	-1.24	3.27	0.16	3.02
TOLLIP	0.9	1.01	-0.11	3.07	3.61	0.21
HABP4	-1.78	-0.75	-1.04	3.82	1.13	1.93
TIGD7	-1.18	-1.36	0.17	2.61	3.16	0.22
SLC18B1	-0.93	0	-0.93	2.4	0	2.58
MCF2L	-1.21	-0.74	-0.47	3.86	1.94	1.11
CTIF	0.46	0.97	-0.51	0.79	2.27	0.98
MCEMP1	2.66	2.59	0.07	3.09	2.98	0.04
MGAT4A	-1.32	-1.06	-0.26	3.29	2.42	0.38
HLA-DPA1	-1.46	-1.02	-0.43	2.79	1.69	0.55
TMEM11	1.01	0.64	0.37	3.87	2.07	1
IFIT2	0.73	-1.21	1.94	0.59	1.19	2.48
FAM131C	1.1	2.33	-1.23	1.15	3.3	1.43
SMIM1	1.76	3.06	-1.3	1.81	3.89	1.25
FADS1	-0.11	1.09	-1.2	0.15	2.82	3.45
DNHD1	-1.76	-0.95	-0.81	3.76	1.59	1.36
HSPG2	-1.53	-1.09	-0.44	3.72	2.33	0.7
PDE4B	-0.85	-1.07	0.22	2.39	3.3	0.4
NAT8L	0.98	1.24	-0.26	2.56	3.56	0.45
ZSCAN18	-1.73	-1.48	-0.25	3.48	2.81	0.27
EIF4A2	-1.02	-1.12	0.09	3.09	3.47	0.14
FKBP8	1.29	1.45	-0.16	2.52	2.96	0.17
TNFAIP8L2	1.65	1.23	0.42	3.74	2.51	0.59
TTC39C	-1.36	-0.74	-0.62	3.88	1.66	1.39
C2orf43	-1.62	-0.72	-0.89	2.56	0.82	1.18
CLCF1	-1	-1.9	0.9	1.58	3.84	1.44
RNF144A	-1.32	-0.36	-0.96	3.37	0.55	2.31
KLHDC7B	-1.28	-0.12	-1.16	2.06	0.1	1.91
NXT1	-1.21	-1.13	-0.08	3.37	3.08	0.1
CCDC59	-1.11	-1.08	-0.03	3.34	3.21	0.04
MRVI1	2.12	0.81	1.32	2.96	0.76	1.61
ADARB1	-2.03	-0.96	-1.07	3.88	1.36	1.7
PRKRA	-1.08	-0.75	-0.33	3.81	2.32	0.77
GBE1	1.24	0.99	0.24	3.61	2.67	0.41
PLAG1	-1.11	-1.22	0.11	3.02	3.43	0.15
KCNH3	1.27	1.44	-0.18	2.65	3.17	0.2
CEBPE	2.73	2.25	0.48	3.48	2.66	0.35
TRABD2A	-3.04	-1.74	-1.3	3.86	1.78	1.25
ZNF512B	-1.56	-0.7	-0.86	3.85	1.25	1.8
RILP	1.32	1.44	-0.12	3.06	3.45	0.14
SMR3A	1.5	1.83	-0.33	2.67	3.5	0.35
SPA17	0.37	1.48	-1.11	0.43	2.85	2.03
ARHGAP26	1.09	0.58	0.51	3.12	1.27	1.15
ATF3	-2.63	-2.82	0.19	3.09	3.4	0.11
ZNF502	-1.71	-1.17	-0.54	3.66	2.16	0.78
NFE2	1.82	1.25	0.57	3.03	1.79	0.63
OR2H1	0.96	0.85	0.11	2.66	2.26	0.16
C1orf123	-1.17	-0.7	-0.47	3.85	1.9	1.14
FCGBP	-3.09	-1.91	-1.18	3.84	1.97	1.07
CARD6	2.05	1.77	0.27	3.51	2.89	0.25
PHF10	-1.07	-0.45	-0.62	2.74	0.81	1.35
KIAA0355	-1.24	-0.89	-0.36	3.14	1.95	0.59
HRASLS	1.91	1.12	0.79	2.5	1.17	0.77
ALOX15B	2.73	1.35	1.38	2.54	0.94	1.03
NAA40	-1.77	-1.1	-0.67	3.82	1.97	1.05
KCNE3	1.33	0.89	0.44	3.78	2.16	0.86
ST14	0.83	1.1	-0.26	1.9	2.81	0.42
AEBP1	-2.9	-1.14	-1.77	3.7	0.99	1.98
RASGRF2	-0.3	-1.15	0.85	0.49	3.17	2.23
KLF1	1.9	2.83	-0.94	2.16	3.76	0.85
CLUAP1	-1.29	-1	-0.29	2.92	2.03	0.41
DTNB	-0.74	-1.03	0.29	1.44	2.31	0.43
IL1B	-2.65	-2.52	-0.14	2.66	2.47	0.07
FADD	1.65	1.02	0.63	3.8	1.95	1.05
PIDD1	-1.29	-0.54	-0.74	3.7	1.1	1.85
PPTC7	-0.85	-0.89	0.04	3.1	3.3	0.07
ZNF76	-1.56	-0.97	-0.59	3.58	1.85	0.97
ZBTB10	-1.31	-0.99	-0.32	3.52	2.38	0.54
CLEC3B	1.77	1.19	0.58	3.46	1.99	0.77
SYCE2	-0.31	-1.01	0.7	0.44	2.23	1.42
ZNF256	-2.13	-1.32	-0.81	3.68	1.9	1.01
GM2A	0.44	1.05	-0.61	0.91	3.1	1.54
BPI	3.19	2.7	0.49	2.75	2.18	0.24
MEFV	1.15	0.82	0.33	2.72	1.7	0.51
FANCC	-1.26	-0.62	-0.64	2.58	0.95	1.05
FAM210A	-1.35	-0.27	-1.08	3.08	0.35	2.4
PRNP	-0.96	-0.79	-0.17	3.38	2.57	0.34
PDCD4	-1.19	-1.14	-0.05	3.14	2.95	0.07
ASPH	2.26	1.1	1.16	3.11	1.12	1.3
WASF1	0.65	1.78	-1.13	0.87	3.6	2.05
RNF157	-1.86	-0.23	-1.63	3.15	0.2	2.8
IGSF22	-1.51	-1.27	-0.24	3.4	2.66	0.3
TAF9	-0.9	-0.53	-0.36	3.6	1.74	1.08
MRPS27	-0.91	-0.28	-0.62	2.54	0.5	1.6
FADS2	-1.13	1.38	-2.51	1.13	1.5	3.71
LRIG1	-1.31	-0.8	-0.51	3.54	1.77	1.01
EPN2	-1.24	-0.73	-0.52	2.91	1.36	0.9
ILKAP	-1.01	-1.34	0.32	2.26	3.33	0.5
PMVK	0.75	0.99	-0.24	1.7	2.53	0.39
IL4I1	-1.91	-0.58	-1.33	3.12	0.59	2
ZNF844	-0.37	-1.19	0.82	0.68	3.43	2.17
SMIM24	1.04	1.76	-0.72	1.61	3.36	1.02
KLHDC1	-1.77	-1.19	-0.58	3.09	1.77	0.69
FOLR3	2.94	1.15	1.79	3.48	0.93	1.86
THBS1	2.07	0.59	1.48	2.55	0.45	1.7
MYL9	2.3	2.33	-0.03	3.04	3.09	0.02
NINJ2	1.15	1.01	0.15	3.39	2.81	0.23
TRAF4	-1.59	-1.11	-0.48	3.52	2.14	0.7
ME3	-2.31	-1.87	-0.45	3.47	2.58	0.39
RMDN3	-0.97	-0.37	-0.6	3.16	0.8	1.74
SMPD3	-1.91	-1.5	-0.41	3.26	2.33	0.42
COQ10A	-1.76	-0.95	-0.81	3.71	1.57	1.33
CTGF	1.02	0.22	0.8	2.97	0.37	2.26
KRT10	-1.11	-0.62	-0.49	3.65	1.61	1.25
SEPT14	1.36	0.38	0.98	2.55	0.44	1.71
SLITRK4	0.93	1.15	-0.22	1.92	2.57	0.28
P2RY14	-1.32	-2.02	0.7	1.27	2.33	0.57
ZNF117	1.17	-0.25	1.43	2.14	0.27	3.01
AK5	-1.54	-1.46	-0.08	3.22	2.99	0.08
TESC	0.48	1.24	-0.76	0.94	3.58	1.93
EZR	-1.42	-0.9	-0.51	3.61	1.94	0.92
SIRPG	-0.98	-0.6	-0.38	2.34	1.18	0.66
CTU2	1.79	3.15	-1.36	1.57	3.48	1.14
CLK1	-0.84	-1.58	0.73	1.46	3.52	1.28
TAGAP	-0.29	-1.21	0.91	0.38	2.6	1.87
SOWAHD	1.59	1.19	0.4	3.49	2.34	0.55
LCE1E	2.04	2.08	-0.04	2.66	2.73	0.02
CD70	0.63	1.53	-0.9	0.71	2.49	1.26
TRIB2	-1.91	-0.68	-1.23	3.49	0.82	2.01
THUMPD2	-1.18	-0.64	-0.54	3.08	1.3	1.09
NR1D1	-2.13	-2.01	-0.11	3.2	2.97	0.08
ZNRF3	-1.34	-0.42	-0.92	3.43	0.68	2.17
FAM212B	1.18	0.31	0.87	2.38	0.38	1.65
DCAF12	1.72	2.4	-0.68	2.15	3.41	0.63
BBS2	-1.13	-0.64	-0.5	3.66	1.63	1.24
SCAI	-1.49	-1.07	-0.42	3.57	2.26	0.64
GCNT1	1.79	1.42	0.38	3.1	2.23	0.39
HYKK	-1.27	-0.36	-0.91	3.19	0.55	2.15
KRTAP10-10	1	0.99	0.01	2.29	2.27	0.01
LRRN3	-3.04	-2.77	-0.27	3.25	2.86	0.14
ARHGAP24	1.81	0.36	1.44	2.76	0.31	2.16
PPP1R13B	-1.13	-0.53	-0.6	3.23	1.11	1.41
NECAB3	-0.9	-0.44	-0.46	2.06	0.76	0.85
SEPT5	1.64	0.76	0.89	2.47	0.83	1.1
SLC6A8	1.66	3.16	-1.5	1.44	3.55	1.33
YBX3	0.42	1.38	-0.96	0.51	2.63	1.67
SETBP1	-1.02	-0.49	-0.54	2.32	0.81	0.99
TTN	-1.78	-1.37	-0.41	3.07	2.13	0.43
PPAP2A	-1.76	-0.56	-1.21	3.44	0.69	2.16
ZNF613	1.72	1.13	0.59	3.53	1.97	0.84
DLL1	-1.3	-0.61	-0.7	2.54	0.86	1.12
CCER2	-0.84	0.43	-1.28	1.81	0.72	3.46
SERF1B	-1.1	-0.82	-0.28	3.5	2.31	0.57
BCKDHB	-1.45	-0.88	-0.58	3.57	1.76	1.04
MAGEB17	-0.14	0.66	-0.8	0.24	1.83	2.58
CXorf65	-1.25	-1.3	0.05	2.62	2.77	0.05
EXOSC4	1.2	1.21	-0.01	3.02	3.05	0.01
RBBP6	-1.13	-0.92	-0.21	3.37	2.56	0.35
ZNF14	-1.9	-1.23	-0.67	3.54	1.94	0.87
CSF1	0.49	-0.32	0.81	1.08	0.58	2.32
WIPI1	1.2	0.99	0.21	3.13	2.41	0.3
SLC22A15	1.62	0.99	0.63	2.83	1.4	0.8
RBM26	-1.17	-0.8	-0.37	3.46	2.06	0.72
UROS	-0.7	0.14	-0.84	1.86	0.22	2.57
ETNK2	-1.67	-1.19	-0.48	3.39	2.11	0.64
FOXJ3	-0.81	-0.72	-0.08	3.06	2.63	0.17
ZNF460	-1.22	-1	-0.22	2.53	1.92	0.26
DNAJC5	1.42	1.3	0.12	3.17	2.8	0.14
SYTL3	-0.1	-1.06	0.96	0.12	2.64	2.46
OGFOD3	-0.98	0.11	-1.09	2.07	0.13	2.59
AVPR1A	1.31	0.39	0.92	2.79	0.51	1.82
NPIPA2	-1	-0.62	-0.38	2.98	1.53	0.81
GPR88	1.59	2.86	-1.27	1.37	3.14	1.07
KDSR	-1.41	-0.8	-0.61	2.74	1.22	0.9
DAAM2	3.3	1.08	2.22	2.71	0.57	1.66
SNHG3	-1.32	-0.71	-0.61	3.53	1.48	1.28
TRAPPC13	-1.35	-0.85	-0.5	3.51	1.84	0.93
POLE3	-0.96	-0.37	-0.59	3.36	0.89	1.8
SDR39U1	-0.97	-0.42	-0.55	3.1	0.96	1.48
IL23A	-1.9	-1.44	-0.46	3.38	2.3	0.5
AVEN	-0.72	-0.47	-0.25	2.15	1.18	0.52
ELANE	4.36	3.98	0.38	2.81	2.47	0.13
DSP	-1.88	-2.21	0.33	2.54	3.17	0.26
101929839	-0.83	0.33	-1.16	1.8	0.51	3.09
SRSF5	-0.81	-0.77	-0.04	2.15	2.01	0.05
TIMM8B	0.83	0.76	0.07	2.55	2.24	0.12
CLEC2D	-1.38	-1.08	-0.3	3.01	2.14	0.39
HNRNPR	-0.86	-0.52	-0.35	2.24	1.08	0.67
CDC34	1.08	1.02	0.06	2.33	2.14	0.07
TMCC1	0.64	-0.08	0.73	1.64	0.12	2.09
PAQR3	-1.28	-0.44	-0.84	3.25	0.73	1.93
PCOLCE2	2.06	2.38	-0.33	2.47	3.03	0.23
DYNLL2	-1.1	-0.87	-0.23	3.11	2.23	0.39
MARVELD1	1.55	0.96	0.59	2.33	1.18	0.64
SBDS	-1.11	-1.46	0.35	1.99	2.91	0.43
TFRC	-1.28	-0.59	-0.69	3.28	1.1	1.47
RALGAPA1	-1.19	-0.82	-0.38	3.39	2	0.72
NOXA1	-1.61	-0.4	-1.21	3.12	0.45	2.24
CCR2	2.05	2.02	0.04	2.95	2.87	0.02
TMEM110	0.98	0.8	0.18	3.03	2.3	0.31
ENOPH1	-0.97	-0.71	-0.26	2.74	1.77	0.47
CNIH4	1.18	0.79	0.39	3.41	1.94	0.78
RCAN3	-1.73	-0.91	-0.82	3.48	1.42	1.29
ANKRD33	1.55	2.94	-1.39	1.34	3.31	1.23
UBE3A	-0.86	-0.67	-0.19	2.69	1.88	0.37
PLCG1	-1.92	-1.24	-0.68	3.3	1.78	0.82
RASSF3	1.14	0.52	0.62	2.69	0.88	1.22
TSPYL2	-2.01	-1.89	-0.12	3.06	2.8	0.09
DISP1	-0.44	-1.3	0.86	0.72	3.32	2
CPT1C	-0.96	0.09	-1.05	2.39	0.11	2.9
DDX39A	-0.95	-0.49	-0.46	3.05	1.19	1.17
SOCS2	-1.39	0.49	-1.88	1.99	0.47	3.25
ENO3	-1.24	-0.63	-0.61	3.42	1.31	1.35
EPHX2	-2.45	-1.39	-1.06	3.49	1.58	1.15
PARP2	-1.04	-0.65	-0.39	3.29	1.71	0.88
LIPN	1.6	1.18	0.42	2.78	1.81	0.46
BTG1	-0.69	-0.88	0.2	1.46	2.09	0.29
ASGR2	1.07	2.13	-1.06	1.03	2.75	1.1
NDST1	1.92	1.46	0.46	3.18	2.17	0.47
RAPH1	1.17	1.88	-0.71	1.79	3.45	0.93
PAPD7	-1.26	-0.69	-0.56	3.38	1.46	1.17
LYL1	1.44	1.24	0.19	3.16	2.58	0.23
PDLIM7	1.86	1.58	0.27	3.19	2.56	0.26
RHEBL1	-0.97	-0.96	-0.01	2.08	2.05	0.01
ENOSF1	-1.51	-1.23	-0.28	3.09	2.33	0.32
COL11A2	0.79	2.12	-1.34	0.7	2.84	1.58
GNPNAT1	-0.95	-0.44	-0.51	2.19	0.74	0.97
CCDC114	-1.37	-0.97	-0.4	3.25	2.01	0.62
PUS10	0.58	-0.5	1.08	0.97	0.8	2.51
TTC36	-0.71	-0.95	0.23	1.81	2.7	0.42
TNRC18	1.33	2.29	-0.96	1.54	3.31	1.04
RETN	2.49	2.48	0.01	2.79	2.77	0.01
P2RX1	1.3	1.05	0.25	2.88	2.14	0.32
CEP104	1.03	1.8	-0.76	1.3	2.84	0.91
PRH2	-1.57	-0.89	-0.68	3.46	1.57	1.13
ZNF251	-1.44	-1.12	-0.32	2.75	1.92	0.38
NCR2	-0.45	0.51	-0.97	0.92	1.1	2.88
KCNK15	0.67	1.08	-0.41	1.63	3.2	0.88
CLEC4D	2.11	1.4	0.71	2.91	1.63	0.68
COMTD1	0	0.65	-0.65	0.01	1.9	2.06
CHIT1	2.07	1.83	0.24	2.35	1.97	0.15
TNF	-1.3	-2.08	0.78	1.48	2.88	0.77
CA1	3.66	5.66	-2.01	1.85	3.41	0.85
MCAT	0.5	1.47	-0.97	0.74	3.32	1.97
PSTK	-1.33	-1.22	-0.11	2.99	2.65	0.12
WDR60	-1.7	-1.29	-0.41	3.29	2.24	0.49
DMTN	1.38	2.2	-0.83	1.56	3.03	0.82
HCFC1R1	0.29	0.91	-0.62	0.62	3.12	1.96
NBPF14	-1.1	-1.15	0.06	2.59	2.78	0.07
CLPB	1.06	1.27	-0.21	2.46	3.16	0.29
FKBP9	1.84	1.46	0.38	3.07	2.22	0.38
ZNF112	1.09	2.5	-1.41	0.9	2.89	1.37
ZNF165	-1.65	-1.39	-0.27	3.17	2.49	0.28
TRIM44	-1.02	-0.78	-0.24	3.2	2.21	0.45
PPP1R10	1.26	1.01	0.25	2.91	2.13	0.34
SNRPA1	-1	-0.33	-0.67	2.23	0.47	1.36
CTC1	-1.27	-0.36	-0.9	3.22	0.56	2.15
OSCAR	1.3	1.32	-0.02	2.81	2.86	0.02
VEGFB	-1.46	-0.64	-0.82	3.35	1.05	1.59
DPCD	0.84	1.45	-0.61	1.53	3.33	1.06
TRIM7	1.04	1.47	-0.43	2.04	3.33	0.64
LINS	-1.09	-0.66	-0.43	3.32	1.64	0.96
TRAF3	-1.08	0.03	-1.11	1.97	0.03	2.2
TRMT61A	-1.74	-0.34	-1.4	2.93	0.31	2.32
LPL	2.5	0.5	2.01	3.02	0.33	2.37
WFDC1	2.51	1.43	1.08	2.89	1.31	0.93
PROCR	-1.3	-1.45	0.15	2.27	2.64	0.14
BTG2	-0.94	-1.4	0.45	1.28	2.25	0.5
HES4	-2.57	-2.28	-0.3	2.76	2.33	0.17
CCDC84	-1.11	-0.72	-0.39	3.34	1.84	0.81
C21orf58	0.88	2.48	-1.6	0.61	2.61	1.65
TTC19	-0.88	-0.71	-0.17	3.05	2.25	0.35
MAP4K1	-1.1	-0.58	-0.51	2.34	0.96	0.85
MITF	1.1	1.29	-0.19	2.5	3.1	0.24
GREM2	-0.42	1.2	-1.62	0.47	2	3.25
PTGER4	-1.18	-1.22	0.04	2.74	2.88	0.05
VWF	1.58	1.65	-0.07	1.93	2.06	0.05
CEACAM21	1.94	1.51	0.43	2.78	1.96	0.37
APAF1	1.36	1.1	0.25	2.62	1.96	0.29
WWC1	1.38	0.52	0.86	3.09	0.79	1.69
PGLYRP1	3.02	2.82	0.19	2.65	2.41	0.09
USP36	-0.99	-0.6	-0.4	2.51	1.21	0.74
YIPF2	0.67	1.05	-0.38	1.55	2.94	0.76
AQP1	2.36	1.9	0.47	3.09	2.27	0.36
PTMS	0.48	1.27	-0.79	0.71	2.83	1.56
HK2	1.01	0.94	0.08	2.11	1.88	0.09
CD58	1.2	0.65	0.54	3.28	1.39	1.16
ARHGEF7	-0.79	-0.83	0.04	2.65	2.84	0.07
MTRF1	-0.95	-1.03	0.08	2.58	2.9	0.12
THUMPD3	-0.83	-0.29	-0.54	2.35	0.54	1.37
SERPINF1	-1.71	-0.49	-1.22	2.93	0.51	1.96
PRR4	-1.5	-0.49	-1	3.02	0.64	1.84
ZNF57	-0.88	-1.14	0.26	1.45	2.11	0.31
HNRNPA1	-0.8	-0.4	-0.39	2.48	0.95	0.97
NAA38	0.62	0.73	-0.11	1.68	2.14	0.2
HBQ1	2.55	4.23	-1.69	1.58	3.23	0.94
PLXDC2	1.06	0.49	0.57	2.54	0.85	1.13
ITGA2B	2.02	2.47	-0.45	2.36	3.13	0.33
CHIC2	1.26	0.45	0.81	2.85	0.67	1.64
SAMD10	-1.78	-0.76	-1.02	3.32	1.01	1.61
DCTD	-1.28	-0.54	-0.74	2.96	0.88	1.45
CCDC126	0.88	0.33	0.55	2.08	0.53	1.14
CEACAM6	3.49	2.51	0.98	2.76	1.73	0.51
DMRTC1	-1.62	-1.43	-0.19	3.04	2.55	0.19
ZDBF2	-1.38	-0.54	-0.84	3.25	0.87	1.72
FES	1.45	1.2	0.25	2.9	2.23	0.29
HDAC4	1.15	0.87	0.28	2.81	1.89	0.43
SEPT1	-1.86	-0.83	-1.03	2.95	0.95	1.36
RRP1B	-1.21	-0.54	-0.67	2.54	0.81	1.17
NT5DC2	1.12	1.62	-0.51	1.71	2.9	0.61
COLQ	-0.58	-1.46	0.89	0.87	3.24	1.71
METAP1D	-1.38	-0.63	-0.74	3.25	1.09	1.46
MFGE8	1.71	0.42	1.29	2.89	0.42	2.08
GAREML	-1.28	-0.48	-0.8	3.21	0.81	1.77
MUC1	-0.47	0.68	-1.15	0.61	1.01	2.28
IER5	-1.33	-1.72	0.39	2.22	3.18	0.44
HNRNPA1L2	-0.84	-0.54	-0.3	2.15	1.15	0.54
PPA1	-1.14	-0.64	-0.5	2.37	1.04	0.8
ARRDC2	-1.07	-1.21	0.14	2.23	2.66	0.17
CEP192	-0.94	-0.51	-0.43	3.33	1.41	1.18
TNRC6A	-0.99	-0.57	-0.42	3.31	1.52	1.06
NYX	0.75	1.9	-1.15	0.74	2.72	1.42
SMAD7	-1.35	-1.37	0.02	2.73	2.78	0.02
CLYBL	-1.3	-0.92	-0.38	3.06	1.87	0.59
RAB40B	-1.66	-0.8	-0.86	3.22	1.16	1.36
SLC39A6	-1.39	-0.78	-0.61	3.29	1.45	1.11
BAG3	-1.58	-1.14	-0.44	3.16	2	0.57
TNNC1	-1.17	-0.58	-0.59	3.32	1.24	1.35
RBBP7	-0.9	-0.51	-0.39	2.45	1.09	0.81
DOCK10	-1.03	-0.98	-0.05	2.57	2.38	0.07
ATF7IP2	-1.5	-0.94	-0.56	3.28	1.71	0.88
PGM2	1.17	1.03	0.14	3	2.52	0.19
ZNF683	-2.46	-1.73	-0.73	2.19	1.32	0.44
SIDT1	-1.34	-0.87	-0.47	3.25	1.78	0.8
APBA2	-1.85	-1.34	-0.5	3.15	2.02	0.55
YWHAE	1.08	1.28	-0.21	2.41	3.07	0.27
C19orf57	-1.53	-1.08	-0.45	2.93	1.79	0.57
PTRH2	1.22	0.71	0.51	3.11	1.45	0.97
DENND2C	1.29	0.62	0.67	2.92	1.03	1.24
PPP1R3E	-1.67	-0.43	-1.24	2.92	0.45	2.05
CIB2	-1.63	-0.91	-0.72	3.07	1.34	1.04
EPHB2	1.11	1.54	-0.43	1.84	2.94	0.54
ANKRD23	-1.47	-0.94	-0.53	2.6	1.37	0.67
LZTS3	-1.1	-1.04	-0.05	2.73	2.55	0.06
RBM3	-1.19	-0.49	-0.69	3.09	0.9	1.54
RBL2	-0.78	-0.82	0.04	2.39	2.57	0.07
REPIN1	-1.01	-0.73	-0.27	2.17	1.38	0.39
ZEB1	-0.38	-1.46	1.08	0.48	3.07	2.14
MTRR	-1.32	-0.93	-0.39	2.72	1.65	0.53
IKZF5	-1.18	-1.65	0.47	1.85	2.96	0.55
ZC3H7A	-0.74	-0.64	-0.1	2.98	2.42	0.22
MKLN1	1.03	0.71	0.32	3.08	1.82	0.65
CBLN3	-1.72	-0.89	-0.83	3.26	1.29	1.24
HSD3B7	0.86	2.28	-1.42	0.81	3.19	1.75
CARNS1	-1.84	-1.14	-0.7	3.25	1.66	0.89
GPR125	-1.77	-1.77	0.01	2.71	2.73	0.01
ACCSL	0.69	-0.01	0.7	1.83	0.02	2.02
SP1	1.02	0.68	0.34	3.08	1.74	0.7
SPIN2B	-0.98	-0.58	-0.41	2.59	1.22	0.79
MIS12	-1.2	-0.63	-0.57	2.96	1.19	1.1
DOT1L	0.51	0.87	-0.36	1.48	3.13	0.96
NMT2	-1.61	-0.83	-0.78	3.26	1.28	1.26
DNAJC2	-1.05	-0.75	-0.29	3.04	1.92	0.55
E2F3	1.22	0.56	0.67	3.24	1.07	1.47
PCYOX1L	-0.83	-0.09	-0.73	2.44	0.14	2.2
ST8SIA4	1.57	0.93	0.63	3.16	1.53	0.94
FCER1A	-3.63	-2.85	-0.78	3.09	2.21	0.4
ADPRH	0.76	1.11	-0.35	1.77	3.01	0.64
TNFRSF4	-1.1	0.5	-1.6	1.13	0.39	2.06
ABT1	-1.42	-0.43	-0.98	3.02	0.58	1.93
MBD5	-0.25	-1.15	0.91	0.31	2.5	1.9
PRB4	-1.21	-0.61	-0.6	2.21	0.85	0.87
INHBB	2.43	0.32	2.11	2.48	0.17	2.17
LOC100507462	1.15	0.19	0.96	2.83	0.25	2.36
PHF11	-0.61	-0.46	-0.15	2.03	1.37	0.32
RFX5	-0.72	-0.41	-0.32	2.1	0.93	0.7
GRASP	-1.79	-1.7	-0.09	2.12	1.98	0.05
KRTAP10-12	0.35	1.1	-0.75	0.5	2.45	1.52
MEPCE	-0.43	-0.81	0.37	1.1	2.67	0.96
TAAR5	1.1	0.68	0.43	2.61	1.3	0.73
PSRC1	1.38	1.08	0.29	3.09	2.21	0.4
CLTC	0.93	0.04	0.89	2.49	0.05	2.52
DRC1	2.22	1.14	1.07	2.4	0.94	0.92
FOXP1	-1.04	-0.87	-0.17	3	2.35	0.27
MPP1	1.03	1.2	-0.17	2.29	2.84	0.22
PIGH	-0.9	-0.53	-0.37	3.03	1.43	0.92
FHL2	1.38	2.05	-0.67	1.66	2.91	0.65
BTBD11	-1.03	-0.92	-0.11	2.74	2.33	0.16
RNF223	-0.55	0.44	-0.99	0.93	0.69	2.3
SLIT3	-0.89	-1.14	0.25	1.92	2.74	0.37
DAK	0.28	0.72	-0.44	0.58	2.13	1.12
INTS10	-0.81	-0.42	-0.39	2.87	1.14	1.08
TMEM91	1.36	0.78	0.58	2.44	1.11	0.78
HSF2	-1.87	-1.02	-0.85	3.19	1.36	1.11
SPSB1	-0.37	0.98	-1.35	0.33	1.23	2.07
LTBP3	-1.88	-0.88	-1	3.22	1.11	1.41
CD160	-2.51	-1.66	-0.85	3.08	1.72	0.72
FHIT	-2.31	-0.95	-1.36	3.09	0.89	1.56
GRPR	-0.71	0.04	-0.75	1.98	0.06	2.29
RNASE1	2.55	2.42	0.13	2.79	2.59	0.07
AP3M2	-1.55	-0.38	-1.18	2.84	0.4	2.06
C1QTNF6	-1.61	-1.23	-0.38	2.65	1.81	0.39
ADD2	-1.44	-1.15	-0.28	2.24	1.64	0.27
MAOA	3.41	0.8	2.61	2.68	0.37	1.96
CAMP	2.53	2.79	-0.27	2.34	2.69	0.13
PCNXL2	-1.71	-1.1	-0.62	3.18	1.7	0.81
ANK1	1.2	2.04	-0.84	1.47	3.11	0.95
PI4K2A	-1.34	-0.72	-0.62	2.99	1.24	1.08
RNF43	-1.81	-1.52	-0.29	2.92	2.28	0.26
CD1A	-1.54	-0.95	-0.59	3.25	1.66	0.9
JDP2	1.65	0.98	0.67	2.99	1.44	0.89
ST3GAL6	1.28	0.41	0.87	2.86	0.58	1.78
IL1RAP	0.84	-0.67	1.51	1.05	0.78	2.6
STMN3	-1.5	-0.56	-0.94	3.11	0.78	1.72
AK4	0.76	1.25	-0.49	1.16	2.37	0.68
CAMK4	-2.01	-1.56	-0.46	3.05	2.12	0.42
TNFSF9	-0.59	-1.11	0.52	1.05	2.6	0.96
ACTRT2	0.54	-0.42	0.97	1.32	0.93	3.19
TNFRSF1A	1.7	1.15	0.54	2.79	1.62	0.6
ZBTB8OS	0.76	0.7	0.06	2.5	2.23	0.1
GSR	0.91	1.35	-0.44	1.72	2.99	0.66
STRBP	-1.22	-0.97	-0.25	2.79	2.02	0.34
SNRK	-1.02	-1.45	0.44	1.89	3.12	0.62
CCDC136	-1.3	-0.76	-0.54	2.96	1.38	0.92
DOCK9	-1.49	-0.55	-0.94	3.05	0.76	1.69
OBSCN	-1.83	-0.58	-1.25	2.77	0.56	1.73
NRARP	-1.53	-1.04	-0.49	2.83	1.64	0.61
MICALL1	-1.05	-0.97	-0.08	2.42	2.18	0.09
PPP1R15B	-0.88	-1.08	0.2	1.59	2.11	0.23
NDUFAF1	0.75	0.84	-0.09	2.06	2.42	0.14
CAPN1	1.14	1.04	0.1	2.76	2.44	0.12
ANKRD35	0.95	1.53	-0.58	1.6	3.12	0.84
SAMD14	2.16	1.69	0.47	2.92	2.07	0.38
BCL7A	-1.88	-0.79	-1.09	2.91	0.86	1.43
NSA2	-1.02	-0.75	-0.27	2.55	1.64	0.44
HTATSF1	-0.87	-0.57	-0.3	2.53	1.4	0.6
ZNF101	-1.47	-0.72	-0.75	3.15	1.15	1.3
MS4A4A	1.35	1.67	-0.32	1.69	2.29	0.27
RTN2	1.99	1.42	0.56	3.05	1.91	0.56
MAP1LC3A	1.54	1.03	0.52	3.12	1.76	0.72
SOX8	-1.54	-1.08	-0.47	3.06	1.85	0.61
NAP1L5	-1.53	-1.31	-0.22	2.62	2.1	0.21
MDN1	-1.22	-1.07	-0.15	2.68	2.24	0.17
GSTA5	1.04	-0.44	1.49	1.74	0.53	3.06
S1PR4	1.14	0.48	0.66	3.09	0.91	1.54
MPRIP	-0.94	-0.81	-0.13	2.87	2.33	0.22
LYSMD4	-0.99	-0.44	-0.55	3.03	0.97	1.4
FARS2	-1.34	-0.49	-0.85	2.75	0.68	1.54
PLD4	-1.89	-1.45	-0.44	3.01	2.08	0.43
PRPF31	-0.92	-0.5	-0.42	2.95	1.24	1.04
BAG5	-0.89	-0.64	-0.25	3.06	1.91	0.57
KLHDC2	-0.96	-0.71	-0.26	3.01	1.94	0.51
TMEM243	-1.2	-0.97	-0.23	2.91	2.16	0.32
GALNT7	0.93	0.79	0.14	2.89	2.28	0.25
NEIL1	-0.7	-1.22	0.52	1.22	2.69	0.87
AMT	-0.91	-0.4	-0.51	2.34	0.74	1.09
P3H3	-1.18	-0.58	-0.6	2.58	0.94	1.07
FBXL8	0.3	1.22	-0.92	0.39	2.68	1.92
TRIM46	-1.27	0.16	-1.42	2.23	0.15	2.81
DCT	0.89	1.61	-0.71	1.34	3.06	1.04
ABHD1	-1.52	-0.66	-0.86	3.11	0.96	1.49
POU6F1	-1.6	-0.62	-0.97	2.93	0.78	1.56
OR2Z1	1.14	0.94	0.2	2.31	1.74	0.24
DDX27	-0.87	-0.55	-0.32	3.09	1.62	0.81
ATAD3B	-1.18	-0.44	-0.74	3.04	0.76	1.68
PCED1B	-1.86	-0.42	-1.44	2.71	0.35	2.03
ATXN1L	-0.73	-0.8	0.07	1.78	2.04	0.1
KLRC3	-2.26	-2.47	0.21	1.84	2.08	0.09
WDR19	-1.17	-0.56	-0.61	2.81	1	1.19
SDE2	-1.41	-1.83	0.42	2.05	2.97	0.42
USP53	-1.35	-1.88	0.53	1.88	3	0.55
FGD6	0.92	1.27	-0.35	1.4	2.23	0.41
SAA2	1.07	-0.16	1.23	1.8	0.15	2.34
RPL3	-0.98	-0.58	-0.41	2.92	1.38	0.89
SARAF	-0.81	-0.75	-0.06	2.74	2.46	0.1
FAM117A	-1.03	-0.44	-0.58	2.54	0.78	1.21
PLAU	0.41	-1.54	1.95	0.28	1.64	2.46
HSD11B1L	-1	-0.41	-0.59	2.46	0.7	1.24
ZNF300	-1.2	-1.07	-0.14	2.81	2.38	0.17
DAP3	-0.71	-0.34	-0.37	2.57	0.9	1.1
DOK1	1	0.72	0.29	2.94	1.83	0.55
SFI1	-1.29	-0.86	-0.43	3	1.69	0.69
PHF3	-0.6	-0.94	0.34	1.55	2.94	0.76
TMEM167A	0.78	0.88	-0.1	1.82	2.15	0.13
UBASH3A	-1.78	-0.63	-1.15	3	0.7	1.73
COL27A1	0.38	1.07	-0.69	0.66	2.82	1.62
UCMA	-0.87	-0.92	0.05	2.41	2.6	0.07
COPB2	0.73	0.62	0.11	2.31	1.83	0.2
MRPL28	0.45	0.65	-0.21	1.22	2.11	0.47
DMTF1	-0.83	-0.9	0.07	2.41	2.7	0.11
OSBPL3	-0.83	-0.36	-0.46	2.14	0.68	1.01
FAIM3	-1.86	-1.35	-0.52	2.93	1.85	0.53
PIK3IP1	-1.09	-1.18	0.08	1.84	2.05	0.08
IKBKAP	-0.97	-0.39	-0.58	2.08	0.58	1.07
ZNF490	-1.14	-0.78	-0.36	2.88	1.68	0.62
HTR1F	0.78	1.38	-0.6	1.39	3.11	1.03
LCE1A	0.81	1.09	-0.28	1.96	2.98	0.49
GADD45B	-1.27	-1.66	0.39	2	2.9	0.42
MAN1C1	-1.67	-0.97	-0.7	2.97	1.37	0.93
FGD4	1.69	0.71	0.99	2.81	0.82	1.4
CCND2	-1.42	-0.82	-0.59	2.94	1.37	0.92
FBXL16	-1.94	-0.48	-1.46	2.82	0.41	2.02
ATXN7L3B	-1	-0.68	-0.31	2.9	1.7	0.61
WDR59	-0.95	-0.64	-0.31	3.04	1.75	0.67
MED10	-1.09	-0.75	-0.34	2.62	1.55	0.55
GPR141	1.92	0.87	1.05	2.88	0.94	1.31
ZNF541	-1.11	-0.98	-0.13	2.39	2	0.15
WIPF1	-1.43	-0.97	-0.46	3.03	1.76	0.65
GYG1	1.61	1.39	0.21	2.76	2.26	0.2
PNPLA7	-1.63	-0.72	-0.9	3.03	0.96	1.41
CCNT1	-0.94	-1.15	0.21	2.14	2.84	0.3
PCGF6	-1.25	-0.9	-0.35	2.22	1.39	0.42
KIAA1324L	-1.55	-1.64	0.09	2.33	2.52	0.07
ISM1	-1	0.32	-1.32	1.84	0.39	2.92
TMEM123	-0.95	-0.77	-0.18	2.56	1.91	0.28
DNTTIP2	-0.64	-0.69	0.05	2.43	2.69	0.1
TMEM170B	0.95	0.54	0.41	2.16	0.96	0.72
LGALS12	1.55	1.04	0.51	2.28	1.3	0.52
TCERG1	-1.48	-1.15	-0.33	2.4	1.68	0.33
GATA2	-1.52	-0.51	-1.01	2.15	0.48	1.28
TRPS1	1.21	0.84	0.37	2.9	1.73	0.59
ZCCHC14	-0.9	-0.66	-0.25	2.43	1.55	0.43
FLCN	0.99	1.45	-0.46	1.6	2.74	0.58
RMI1	1.04	0.87	0.17	2.37	1.83	0.23
ZNF136	-1.06	-0.85	-0.21	2.84	2.09	0.33
GSTM5	1.27	1.62	-0.35	1.83	2.58	0.34
ZNF618	-0.9	-1.18	0.28	1.96	2.87	0.42
SCAPER	-1.05	-0.93	-0.13	2.3	1.92	0.15
FAM171A1	-1.42	-0.28	-1.13	2.49	0.28	1.95
PDE6B	-1.32	-0.78	-0.54	2.4	1.14	0.73
TG	1.23	0.05	1.18	2.29	0.04	2.31
PRELID2	-0.98	-1.06	0.08	2.37	2.63	0.1
PKP1	-0.99	-1.13	0.15	2.07	2.52	0.18
NGB	1.08	0.59	0.49	2.89	1.23	1
RAMP3	1.14	0.43	0.71	2.92	0.74	1.6
OVOL2	-0.06	1.3	-1.36	0.05	2.29	2.6
TMEM120A	1.11	0.62	0.5	2.79	1.21	0.95
NAPSA	0.18	1.28	-1.09	0.17	2.19	1.88
SNX21	0.95	1.15	-0.2	1.82	2.37	0.24
NIPSNAP1	-0.76	-0.31	-0.45	2.49	0.7	1.27
ABL2	-1.3	-0.79	-0.5	3.02	1.51	0.85
TRIM10	1.39	1.6	-0.21	2.07	2.53	0.18
SPIRE1	0.59	1.36	-0.77	0.92	2.99	1.42
DLX4	-1.19	-1.04	-0.15	2.5	2.06	0.18
ZNF347	-0.9	-1.01	0.11	1.88	2.22	0.14
ZNF462	-1.39	-0.65	-0.73	2.68	0.92	1.17
ACP5	-0.67	0.33	-1	1.07	0.42	2.03
CDK10	-1.13	-0.61	-0.52	3.02	1.26	1.08
LCN2	2.4	2.73	-0.32	2.06	2.46	0.16
FAM210B	0.25	1.46	-1.2	0.23	2.41	1.96
HMGCR	1.31	0.98	0.33	2.92	1.94	0.46
ZNF350	0.75	-0.29	1.05	1.72	0.47	2.92
MGC57346-CRHR1	0.82	0.96	-0.14	2.18	2.72	0.22
FAM153B	-2.12	-1.13	-0.99	2.74	1.12	1
ARHGEF10	-1.04	0.14	-1.18	2.1	0.16	2.69
ZNF154	-1.73	-0.63	-1.1	2.95	0.71	1.66
ZNF697	1.13	0.25	0.88	2.02	0.27	1.51
LPIN3	-1.04	-1.33	0.29	1.92	2.72	0.36
LDHAL6B	-0.02	0.75	-0.76	0.02	2.31	2.55
YWHAG	0.65	0.74	-0.1	2.09	2.54	0.18
GPANK1	0.8	0.63	0.17	2.53	1.8	0.33
GPR132	1.2	0.72	0.48	2.86	1.39	0.84
FNBP4	-1.14	-0.73	-0.41	2.88	1.53	0.74
LDOC1	-1.97	-0.3	-1.67	2.63	0.21	2.23
GMPR	1.82	2.36	-0.54	1.93	2.78	0.39
PRDM5	2.21	0.85	1.36	2.21	0.59	1.18
AZIN2	-1.51	-0.74	-0.77	2.35	0.85	0.97
OTX1	2.29	-0.55	2.84	1.78	0.27	2.58
DEFA3	1.64	1.77	-0.14	2.12	2.37	0.1
ALAS2	2.79	4.94	-2.16	1.33	3	0.99
RNF10	1.08	1.36	-0.28	1.83	2.54	0.31
DEFA4	3.8	3.48	0.32	2.38	2.1	0.11
PTAFR	0.78	1.9	-1.12	0.71	2.49	1.26
SLC39A13	-1.09	-0.66	-0.43	2.96	1.46	0.85
PRPSAP2	-0.97	-0.65	-0.32	2.85	1.61	0.65
DRP2	0.45	0.73	-0.28	1.05	2.1	0.59
ZNF7	-0.62	-0.76	0.15	2.04	2.76	0.32
ZDHHC11B	-1.66	-0.49	-1.17	2.65	0.48	1.73
LDB1	0.71	-0.26	0.97	1.73	0.44	2.88
P2RY10	-1.65	-1.48	-0.17	2.38	2.04	0.13
FAM115A	-1.1	-1	-0.1	2.67	2.34	0.12
AASS	-1.28	-1.01	-0.26	2.82	2.04	0.34
IL36B	-0.75	-0.3	-0.45	2.26	0.63	1.17
FAM63A	1.34	0.84	0.5	2.64	1.36	0.71
HLA-DMA	-1.06	-0.66	-0.4	2.64	1.34	0.72
HSBP1	0.85	0.46	0.39	2.88	1.22	1.01
DUSP12	-0.94	-0.62	-0.32	2.8	1.55	0.66
CRLS1	0.65	0.92	-0.27	1.74	2.82	0.54
FBXW4	-1.07	-0.55	-0.52	2.89	1.12	1.12
UBXN6	1.03	1.56	-0.53	1.61	2.89	0.68
FAH	1.32	1.31	0.02	2.26	2.22	0.01
SRBD1	0.41	-0.32	0.73	0.93	0.67	2.26
COPG1	0.92	0.54	0.38	2.3	1.07	0.72
YTHDC1	-1.38	-1.17	-0.21	2.75	2.19	0.23
GPX2	0.58	1.39	-0.8	0.85	2.89	1.43
MKRN3	-1.45	-0.56	-0.89	2.79	0.73	1.5
HLA-DMB	-0.96	-0.82	-0.14	2.22	1.77	0.19
AHSA2	-1.11	-0.8	-0.32	2.74	1.71	0.51
BLOC1S1	0.9	1.02	-0.12	2.21	2.62	0.16
AKAP1	-0.96	-0.38	-0.57	2.93	0.8	1.52
PARP12	-1.09	-0.63	-0.46	2.26	1.03	0.73
TMEM60	1.37	1.14	0.22	2.72	2.12	0.25
FTO	-0.82	-0.37	-0.46	2.83	0.91	1.31
KAT6B	-1.11	-0.76	-0.35	2.23	1.3	0.48
GSTM2	-1.38	-1.35	-0.03	2.53	2.46	0.02
VASH1	1.87	3.26	-1.4	1.33	2.93	0.94
PPARD	-1.15	-0.57	-0.59	2.74	1.01	1.12
SLC36A1	1.42	1.6	-0.18	2.26	2.68	0.16
GAS2L1	1.39	1.79	-0.4	1.89	2.71	0.37
LIX1L	-1	-0.82	-0.18	2.78	2.11	0.28
RSF1	0.17	-0.86	1.03	0.2	1.66	2.31
FNIP1	1.51	0.45	1.05	2.57	0.49	1.65
ZNF77	-1.32	-0.86	-0.46	2.84	1.55	0.69
HPDL	0.59	1.55	-0.96	0.55	2.1	1.13
FAM150A	1.3	0.62	0.68	2.88	1	1.24
CACNA1S	1.14	0.39	0.74	2.83	0.64	1.66
DACH2	-0.47	0.4	-0.86	0.83	0.67	2.13
CADM3	0.69	-0.26	0.95	1.7	0.44	2.84
MAP2K3	0.78	0.9	-0.12	1.71	2.09	0.16
ASB3	-0.89	-0.59	-0.31	2.92	1.62	0.69
PTS	-0.84	-1.23	0.4	1.69	2.92	0.63
UBTD2	0.65	1.29	-0.64	0.77	2.03	0.82
DCANP1	-2.09	-1.11	-0.98	2.94	1.2	1.07
KIAA1551	0.82	-0.44	1.26	1.43	0.6	2.8
ANAPC1	-0.9	-0.54	-0.36	2.27	1.11	0.66
ABCD4	-0.93	-0.53	-0.4	2.84	1.28	0.92
PI16	-0.7	1.07	-1.77	0.65	1.17	2.56
CAPRIN2	-1.28	-0.77	-0.52	2.91	1.41	0.86
SLPI	2.98	1.42	1.56	2.47	0.87	1.06
ABHD6	1.04	0.48	0.56	2.77	0.93	1.23
PDE6D	-0.75	-0.83	0.08	1.77	2.02	0.1
FUT7	1.93	1.05	0.88	2.21	0.93	0.78
USP54	-0.99	-0.31	-0.69	2.74	0.53	1.74
OBP2B	0.64	0.75	-0.1	1.7	2.1	0.17
GLDN	1.91	0.8	1.1	2.9	0.86	1.43
TRPC1	-0.96	-1.35	0.39	1.63	2.65	0.51
BSG	1.07	1.28	-0.21	1.95	2.52	0.24
ZFAND2A	-0.37	-1.12	0.75	0.53	2.51	1.52
FRMD4B	1.25	0.76	0.49	2.77	1.36	0.79
MMRN1	2.62	1.71	0.91	2.9	1.58	0.7
GABRP	2.43	3.92	-1.49	1.38	2.72	0.75
BACH2	-1.62	-1.44	-0.18	2.36	2	0.14
KTI12	-1.07	-0.85	-0.21	2.25	1.64	0.27
MAOB	1.83	1.16	0.68	2.91	1.52	0.76
GAPDH	0.85	1	-0.16	1.87	2.38	0.21
LDHB	-1.12	-0.64	-0.48	2.32	1.05	0.75
C6orf48	-1.01	-0.75	-0.26	2.82	1.85	0.46
GGA1	-0.75	-0.33	-0.42	2.32	0.73	1.09
NOP58	-0.97	-0.56	-0.41	2.58	1.17	0.83
MCCC1	-0.77	-0.2	-0.57	2.66	0.41	1.86
ALG13	-0.92	-0.7	-0.21	2.07	1.42	0.31
MPO	2.99	3.35	-0.36	2.18	2.56	0.15
PGRMC2	-0.79	-0.46	-0.33	2.92	1.34	0.93
SELENBP1	2.82	4.74	-1.92	1.35	2.83	0.85
KCNJ2	3.08	0.93	2.14	2.68	0.51	1.72
SS18	-1.2	-0.49	-0.71	2.71	0.77	1.38
LRRC56	-1.59	-1.22	-0.37	2.77	1.91	0.4
ASB16	1.2	1.26	-0.06	2.35	2.51	0.06
BAI2	-1.25	-1.37	0.12	2.28	2.6	0.12
TMIGD3	1.98	0.46	1.53	2.15	0.3	1.59
LOC93432	1.78	0.88	0.9	2.28	0.85	0.92
CACNG8	0.76	0.87	-0.11	1.96	2.37	0.17
MEX3B	-0.76	-0.47	-0.29	2.66	1.33	0.74
SOX17	0.78	0.39	0.4	2.31	0.85	0.95
SEPT9	-0.88	-0.41	-0.47	2.32	0.79	1.01
DNAJA1	-0.98	-1.25	0.27	1.96	2.75	0.36
ZNF395	-1.03	-0.64	-0.39	2.27	1.16	0.62
LYRM4	-0.87	-0.64	-0.23	2.36	1.52	0.41
CEACAM8	3.37	3.33	0.04	2.19	2.15	0.01
GGTLC1	0.96	1.32	-0.36	1.79	2.8	0.49
MICAL3	-1.38	-0.83	-0.55	2.29	1.12	0.67
LEFTY2	0.65	-0.25	0.9	1.39	0.37	2.35
KLHL34	-1.15	-0.33	-0.82	2.13	0.39	1.4
NTN5	-1.55	-1.03	-0.52	2.85	1.6	0.66
TRO	-1.14	-0.36	-0.78	2.64	0.53	1.65
H2AFJ	0.51	0.73	-0.21	1.22	2.01	0.4
MAPK1IP1L	-0.75	-0.52	-0.23	2.73	1.63	0.56
EIF3I	-0.84	-0.41	-0.43	2.39	0.87	0.99
B3GALT4	0.77	0.73	0.04	2.41	2.25	0.06
BCAS2	-0.79	-0.93	0.14	2.08	2.64	0.23
KDM4C	-0.86	-0.49	-0.37	2.81	1.26	0.93
TTC27	-0.99	-0.86	-0.13	2.37	1.95	0.17
YIF1B	0.78	1.05	-0.27	1.84	2.8	0.46
TCAP	-0.79	-0.42	-0.37	2.4	0.97	0.89
CRYM	-0.29	1.92	-2.2	0.17	2.01	2.62
ZFR2	-1.28	-0.52	-0.76	2.65	0.75	1.35
PIK3R1	-1.23	-0.95	-0.28	2.71	1.87	0.38
RBMX	-0.78	-0.56	-0.22	2.62	1.66	0.47
CYB561	-1.52	-1.15	-0.37	2.58	1.74	0.39
FCHO2	0.97	-0.19	1.16	1.66	0.2	2.29
REEP6	-1.46	-0.33	-1.13	2.51	0.33	1.88
OLFML2B	1.21	2.36	-1.15	1.05	2.7	1.05
C2CD2	-1.13	-1.02	-0.11	2.17	1.87	0.12
ST3GAL1	-0.95	-0.55	-0.4	2.72	1.24	0.86
ZFYVE21	0.71	0.59	0.13	2.28	1.73	0.24
CLIC4	1.46	1.21	0.25	2.64	2.03	0.26
AZU1	3.16	2.8	0.36	2.11	1.77	0.14
KIF3A	-1.39	-0.74	-0.64	2.86	1.18	1.03
C16orf52	-0.77	-0.47	-0.3	2.77	1.37	0.79
SARM1	-1.23	-0.55	-0.68	2.82	0.89	1.31
MYBPH	0.14	-1.6	1.74	0.08	1.84	2.21
PAX4	1.2	0.47	0.73	2.66	0.71	1.4
ST6GALNAC3	1.85	1.07	0.78	2.37	1.09	0.75
SSMEM1	-0.5	0.39	-0.89	1.1	0.78	2.66
CDC42SE2	-1.02	-0.8	-0.22	2.67	1.89	0.36
IFNGR1	1.04	0.58	0.46	2.48	1.08	0.85
TSTD1	-0.83	-0.6	-0.22	2.77	1.78	0.48
RFTN1	-0.93	-0.56	-0.37	2.53	1.23	0.74
SLC25A36	-0.94	-0.89	-0.05	2.36	2.07	0.06
SLFN11	1.06	0.79	0.26	2.74	1.83	0.43
C16orf72	1.14	0.32	0.82	2.42	0.43	1.61
ACCS	-1.51	-0.6	-0.92	2.76	0.74	1.45
ZNF837	-1.38	-0.38	-1	2.67	0.44	1.82
ZNF331	-0.9	-0.89	-0.01	2.36	2.34	0.01
TRMT10B	-1.21	-0.93	-0.28	2.33	1.61	0.33
C10orf128	-0.82	-1.35	0.53	1.23	2.51	0.73
DCAF12L2	1.32	1.94	-0.62	1.63	2.81	0.6
C6orf229	0.99	-0.38	1.37	1.63	0.43	2.75
CRB3	-1.14	-0.89	-0.25	2.25	1.57	0.31
HPD	1.23	-0.2	1.43	1.89	0.18	2.51
WNT8B	0.85	-0.15	1	1.89	0.19	2.54
KTN1	-0.71	-0.84	0.13	1.87	2.35	0.2
MAFG	1.03	0.73	0.3	2.69	1.65	0.52
C6orf211	0.9	0.76	0.14	2.22	1.74	0.21
ZNF791	-0.85	-1.6	0.75	1.08	2.66	0.98
NES	0.79	1.13	-0.34	1.21	2.02	0.42
NCAPH2	-0.87	-0.43	-0.44	2.49	0.91	1.02
SMN1	-0.93	-0.81	-0.13	2.21	1.8	0.17
SMAD4	-0.81	-0.63	-0.18	2.16	1.52	0.3
DNAJC4	0.37	0.65	-0.28	1.11	2.51	0.83
ZBTB21	-0.96	-0.96	-0.01	2.04	2.02	0.01
NAGS	0.82	0.69	0.12	2.42	1.93	0.21
TMEM102	0.93	1.26	-0.33	1.69	2.61	0.44
CRMP1	0.09	-0.84	0.94	0.12	1.95	2.43
PIK3R6	-0.67	0.54	-1.21	1.15	0.84	2.83
HNF4A	0.95	0.31	0.64	2.66	0.55	1.63
FNBP1	-0.87	-0.65	-0.22	2.62	1.74	0.41
ARFIP1	0.91	0.2	0.71	2.36	0.31	1.77
SCRN1	-1.33	-0.92	-0.41	2.77	1.65	0.57
MANEAL	0.56	0.96	-0.4	1.29	2.75	0.85
CEP72	-1.67	-1.41	-0.26	2.57	2.03	0.23
POLR3H	-0.77	-0.35	-0.42	2.17	0.71	0.99
HSP90AB1	-1.16	-0.97	-0.19	2.48	1.93	0.23
POMT1	-0.92	-0.15	-0.77	2.31	0.21	1.91
ATF7IP	-0.37	-0.73	0.36	0.92	2.43	0.96
ITGA6	-1.18	-0.81	-0.37	2.37	1.39	0.5
MCM9	-1.19	-0.84	-0.35	2.73	1.66	0.53
FEZ1	-1.51	-1.55	0.04	1.94	2.01	0.03
NUDT13	-0.85	-1.26	0.41	1.59	2.76	0.61
NOP10	0.96	0.57	0.39	2.73	1.31	0.81
WBSCR22	-0.83	-0.38	-0.45	2.8	0.93	1.26
VDR	0.99	0.88	0.11	2.5	2.12	0.15
RPS6KA5	-0.19	-0.93	0.74	0.28	2.52	1.97
TWF1	-0.78	-0.94	0.16	1.62	2.12	0.22
TMEM50B	-0.99	-0.62	-0.37	2.65	1.36	0.71
AMFR	0.03	0.95	-0.92	0.03	2.26	2.31
GRB10	2.6	1.75	0.85	2.29	1.31	0.52
SSPO	0.82	1.09	-0.27	1.56	2.34	0.37
KBTBD4	-0.8	-0.36	-0.44	2.64	0.86	1.2
PRPF38B	-0.86	-1.17	0.31	1.7	2.63	0.45
ASCC1	0.65	-0.01	0.66	2.17	0.01	2.36
GFOD2	1.31	0.65	0.66	2.63	0.98	1.06
TPBGL	-1.28	-1.57	0.29	1.83	2.44	0.27
ACTN1	1.08	0.52	0.56	2.03	0.72	0.86
NUP205	-0.85	-0.37	-0.48	2.47	0.77	1.17
PITPNB	-0.76	-0.7	-0.06	2.4	2.12	0.11
TLR8	1.56	1.05	0.51	2.71	1.55	0.6
LTV1	-0.72	-0.56	-0.16	2.51	1.75	0.35
DDX26B	-1.17	-0.9	-0.27	2.61	1.81	0.37
LSMEM1	1.97	0.39	1.58	2.47	0.28	1.93
SLC25A38	-1.14	-0.68	-0.46	2.75	1.33	0.81
ARRDC3	-0.01	-0.97	0.96	0.01	2.16	2.27
PNN	-0.57	-1.03	0.47	1.23	2.71	0.94
RASGEF1B	-0.65	-1.46	0.81	0.76	2.38	1.1
C10orf105	1.67	-0.65	2.32	1.53	0.43	2.62
SERGEF	-1.01	-0.48	-0.53	2.64	0.92	1.14
C5orf45	-1.18	-0.65	-0.53	2.36	1.01	0.81
DDX58	1.66	0.94	0.72	2.76	1.23	0.9
KIF20B	1.38	1.11	0.27	2.62	1.94	0.3
EPB42	2.52	4.25	-1.72	1.29	2.71	0.81
MARCKSL1	-1.54	-1.26	-0.28	2.59	1.95	0.28
PNMA5	-0.84	0	-0.84	1.9	0	2.05
DFFB	-1.18	-0.59	-0.59	2.76	1.03	1.12
ADAL	-1.42	-1.35	-0.06	2.41	2.26	0.05
PPARG	1.82	0.81	1.01	2.69	0.86	1.25
LRRN1	1.59	0.09	1.5	2.16	0.06	2.13
MALL	0.91	1.4	-0.49	1.51	2.77	0.68
HBM	3.39	4.73	-1.34	1.68	2.7	0.5
HMBOX1	-0.7	-1	0.31	1.56	2.61	0.54
CDA	1.6	1.11	0.49	2.18	1.3	0.45
METAP1	-0.93	-0.66	-0.27	2.46	1.51	0.48
CYLD	-1.08	-0.52	-0.56	2.76	0.99	1.16
CD7	-1.86	-0.85	-1.01	2.73	0.9	1.23
MINOS1-NBL1	-2.01	-0.35	-1.66	2.39	0.23	1.95
ZNF461	-0.93	-0.5	-0.43	2.35	0.96	0.86
C19orf33	2.41	-0.33	2.75	1.7	0.13	2.19
MAP3K8	-0.53	-1.01	0.48	0.98	2.47	0.93
MCTP1	1.51	0.73	0.78	2.7	0.97	1.13
NOL3	1.01	1.31	-0.3	1.68	2.42	0.34
MRPS30	-1.07	-0.89	-0.18	2.46	1.9	0.24
DISC1	1.71	0.82	0.89	2.46	0.87	1.05
NBEA	-1.38	-0.95	-0.43	2.4	1.41	0.51
MAPK8	-0.84	-0.95	0.11	2.06	2.47	0.16
OR51D1	0.84	0.41	0.44	2.68	0.95	1.13
OSER1	-0.68	-1.17	0.49	1.17	2.54	0.8
ANAPC4	-0.83	-0.68	-0.15	2.31	1.75	0.27
CYP20A1	-0.86	-0.54	-0.32	2.74	1.43	0.72
CHD1	-0.47	-0.87	0.4	1.09	2.62	0.94
PDE2A	0.83	1.33	-0.5	1.4	2.74	0.75
C3orf17	-0.96	-0.77	-0.18	2.55	1.88	0.29
ZNF83	-1.67	-1.26	-0.41	2.63	1.77	0.4
BIVM	-1.27	-1.43	0.16	1.87	2.22	0.14
C3orf62	1.07	-0.31	1.39	1.4	0.27	2.15
NPVF	-0.81	-1.13	0.32	1.68	2.67	0.54
RABAC1	0.67	0.57	0.1	2.12	1.68	0.19
PPRC1	-0.93	-0.39	-0.53	2.7	0.8	1.32
SAMD11	0.43	1.17	-0.74	0.5	2.01	1.13
BCL9L	-1.65	-1.01	-0.64	2.29	1.14	0.65
KIAA1324	1.24	-0.41	1.65	1.45	0.33	2.34
CCDC186	-0.28	-1.3	1.02	0.3	2.46	1.87
SNAI1	-1.16	-1.76	0.6	1.12	2.01	0.48
MOK	-1.05	-1.52	0.47	1.55	2.62	0.55
WNK3	0.74	-0.46	1.2	1.2	0.62	2.55
RYR3	-0.92	-0.61	-0.31	2.58	1.44	0.6
CTSA	0.74	1.07	-0.33	1.59	2.68	0.55
GCA	1.85	1.22	0.62	2.32	1.29	0.55
RNF139	-0.74	-0.78	0.04	2.01	2.16	0.05
CDK5RAP1	-0.86	-0.34	-0.52	2.68	0.73	1.39
PFKFB2	1.35	0.64	0.71	2.19	0.77	0.94
ADPRM	-1.15	-1.07	-0.08	2.4	2.17	0.08
UPF3B	-1.18	-0.7	-0.48	2.5	1.19	0.76
LIPH	-0.37	1.04	-1.41	0.39	1.56	2.58
PCSK9	1.87	0.87	1	2.33	0.79	1.02
WNT3	-1.08	-1	-0.08	2.11	1.9	0.08
KLHL15	-0.95	-1.12	0.17	1.84	2.32	0.2
LTF	2.98	3.43	-0.45	1.91	2.33	0.17
ASGR1	0.84	1.25	-0.41	1.38	2.42	0.54
DDX21	-1.04	-1.11	0.07	2.01	2.22	0.08
S1PR3	1.32	0.63	0.69	2.13	0.74	0.92
TNFRSF17	2.6	1.71	0.89	2.21	1.22	0.53
CEP68	-1.32	-1.01	-0.31	2.45	1.68	0.36
ZNF236	-1.04	-0.94	-0.1	2.12	1.82	0.12
ZNF343	-0.92	-0.93	0.01	2.21	2.26	0.02
ZNF846	-1.11	-1.12	0.01	2.24	2.26	0.01
CEP70	-1.1	-0.39	-0.71	2.5	0.6	1.43
LYRM7	-0.94	-0.35	-0.59	2.65	0.67	1.46
ZNF479	-0.24	-0.95	0.71	0.33	2.12	1.48
RBFOX2	0.63	-0.13	0.76	1.54	0.2	2.17
SOCS6	-0.85	-0.84	-0.01	2.3	2.26	0.01
PUM1	-0.74	-0.56	-0.18	2.38	1.6	0.36
YWHAH	1.1	1.31	-0.21	1.93	2.47	0.23
FAM133B	-0.52	-0.75	0.23	1.21	2.04	0.43
TOP1MT	-1.09	-0.73	-0.35	2.57	1.47	0.57
FAM134B	-1.55	-1.43	-0.13	2.29	2.03	0.1
ZBTB14	-1.06	-0.21	-0.85	2.01	0.23	1.57
ZBTB1	-0.87	-1.28	0.41	1.52	2.64	0.58
USPL1	-1.85	-1.18	-0.67	2.69	1.43	0.68
DNAI2	-1.87	-0.29	-1.58	2.34	0.2	1.98
FBN2	1.8	1.45	0.34	2.54	1.88	0.29
FGFBP3	-0.99	-0.35	-0.65	2.18	0.51	1.26
GLTSCR2	-0.93	-0.53	-0.4	2.69	1.2	0.88
B4GALT5	1.76	1.62	0.14	2.32	2.07	0.09
TAF3	-1.02	-0.75	-0.27	2.59	1.67	0.44
TMEM106A	0.93	1.07	-0.14	2.01	2.45	0.18
CDK5	0.66	0.87	-0.21	1.51	2.24	0.34
SLCO4C1	1.51	0.75	0.76	2.39	0.89	0.97
TM6SF1	0.89	0.5	0.39	2.19	0.97	0.73
PHF21B	0.93	1.05	-0.13	1.98	2.38	0.16
CR2	-1.22	-1.73	0.51	1.31	2.16	0.43
DCHS1	-1.44	-0.8	-0.63	2.69	1.18	0.9
C19orf40	-0.82	0.03	-0.85	1.85	0.03	2.08
EIF3D	-0.81	-0.3	-0.51	2.34	0.59	1.29
DARS	-0.78	-0.4	-0.39	2.12	0.81	0.84
LYST	0.78	0.04	0.74	2.06	0.06	2.04
ARNTL	-0.34	-1.04	0.69	0.54	2.5	1.51
UTP23	-0.91	-0.61	-0.3	2.61	1.48	0.59
PPHLN1	-0.83	-0.39	-0.44	2.03	0.71	0.88
FYTTD1	-0.98	-0.58	-0.4	2.18	1.03	0.67
BOD1	-0.84	-0.76	-0.09	2.23	1.91	0.13
P2RY12	1.87	0.95	0.92	2.28	0.87	0.9
THADA	-0.89	-0.71	-0.19	2.09	1.49	0.27
VPRBP	-1.43	-1.14	-0.29	2.53	1.83	0.31
C2orf57	0.51	1.01	-0.5	0.79	2.09	0.83
PIANP	-0.88	-0.67	-0.2	2.53	1.75	0.36
RPL7A	-0.68	-0.42	-0.26	2.37	1.18	0.67
CMTM5	1.87	1.62	0.25	2.19	1.78	0.17
SSH2	0.99	0.37	0.62	2.31	0.59	1.27
SLC40A1	1.49	1.15	0.34	2.27	1.57	0.32
VMA21	-0.94	-0.63	-0.31	2.63	1.5	0.59
SGTA	1.43	0.89	0.54	2.57	1.31	0.7
NOLC1	-0.95	-0.72	-0.23	2.57	1.74	0.39
ATR	-0.95	-1.03	0.08	1.99	2.25	0.1
CREBL2	-1.07	-0.63	-0.44	2.67	1.25	0.83
STK3	0.89	0.79	0.11	2.4	2.01	0.16
KLHL29	0.82	1.08	-0.26	1.35	2.01	0.32
SLC25A42	-1.67	-1.26	-0.41	2.47	1.66	0.38
CCR3	-2.02	-1.68	-0.34	2.15	1.65	0.21
KCNQ3	0.27	1.83	-1.56	0.17	2.12	1.8
LAYN	-0.93	-0.35	-0.58	2.16	0.56	1.18
CYTH1	-0.68	-0.74	0.06	2.06	2.34	0.11
TLR2	1.58	0.86	0.72	2.56	1.09	0.89
AAK1	-1.05	-0.7	-0.35	2.6	1.47	0.59
MPST	0.78	0.64	0.14	2.39	1.79	0.26
TAF1D	-0.81	-0.79	-0.01	2.23	2.18	0.02
VNN1	2.22	1.33	0.88	2.63	1.28	0.77
MYO9A	-0.82	-0.83	0.01	2.12	2.17	0.02
AZI2	0.9	0.68	0.22	2.56	1.72	0.39
XRCC4	1.18	0.9	0.28	2.47	1.68	0.37
XPA	-0.96	-0.28	-0.68	2.51	0.46	1.64
LY6K	1.14	-0.04	1.18	2.02	0.04	2.28
VAT1L	-0.94	-0.43	-0.51	2.29	0.76	1.03
SLITRK5	0.24	0.9	-0.66	0.41	2.49	1.7
SRD5A2	0.83	0.09	0.74	2.04	0.11	1.86
RAB31	1	0.86	0.14	2.19	1.77	0.17
DDX42	-0.68	-0.59	-0.09	2.09	1.7	0.17
ZNF195	-0.87	-0.69	-0.18	2.48	1.78	0.31
PAGE2B	0.85	2.4	-1.54	0.6	2.55	1.46
MGAM	3.07	1.38	1.69	2.53	0.82	1.16
MDS2	-1.61	-0.83	-0.79	2.49	0.97	0.96
FAM19A2	0.35	-0.78	1.13	0.46	1.38	2.5
IL2RG	-0.81	-0.89	0.07	1.84	2.08	0.09
CYTIP	-0.3	-0.83	0.53	0.58	2.43	1.38
BCL2	-1.65	-0.01	-1.64	2.06	0	2.2
ZNF317	-0.73	-0.52	-0.21	2.46	1.53	0.46
LOC113230	1	1.11	-0.12	1.78	2.08	0.12
AUTS2	-1.44	-1.66	0.22	1.66	2.03	0.16
PDE3B	-1.07	-1.22	0.15	1.83	2.21	0.15
ZNF138	-0.59	-1.36	0.77	0.75	2.41	1.14
C12orf43	-1.17	-0.17	-1	2.06	0.17	1.75
GRAP	-1.07	-0.57	-0.51	2.56	1.03	0.95
SRGAP1	1.33	-0.11	1.44	1.69	0.07	2.02
ARID3C	1.18	0.4	0.78	2.43	0.54	1.45
TMIGD2	-1.74	-1.05	-0.69	2.6	1.27	0.75
ERMARD	-0.87	-0.46	-0.42	2.53	1.01	0.95
CGREF1	0.83	1.46	-0.63	1.16	2.58	0.83
ZNF25	-0.28	-0.94	0.66	0.48	2.49	1.6
CLEC12B	0.98	0.77	0.21	2.46	1.74	0.32
FAM24B	-0.82	-1.14	0.32	1.61	2.55	0.46
UNC5A	0.16	-0.67	0.83	0.24	1.63	2.34
IQSEC2	1.02	1.96	-0.94	0.96	2.42	0.92
SLC25A39	0.94	2.34	-1.41	0.7	2.55	1.32
SMIM19	-0.78	-0.46	-0.32	2.45	1.16	0.74
CHD6	-0.96	-0.63	-0.33	2.33	1.28	0.56
ULK3	-1.38	-0.75	-0.63	2.43	1.03	0.86
WIBG	0.45	1.31	-0.85	0.47	2.02	1.18
ZNF529	-1.61	-1.2	-0.41	2.51	1.66	0.41
DNAJC27	-1.15	-0.73	-0.42	2.33	1.22	0.61
RTTN	-1.39	-1.02	-0.37	2.37	1.52	0.41
KLHDC8B	0.66	1.3	-0.64	1	2.62	1.03
TMEM44	-0.89	0.15	-1.04	1.78	0.18	2.38
ERGIC1	0.96	-0.21	1.17	1.5	0.21	2.13
DGKQ	-1.11	-0.76	-0.36	2.1	1.21	0.46
ABCB4	-1.52	-1.36	-0.16	2.21	1.88	0.13
C12orf60	0.72	-0.38	1.1	1.11	0.47	2.18
AP2S1	0.45	0.63	-0.18	1.41	2.25	0.42
FAM107B	-0.75	-0.44	-0.31	2.35	1.1	0.73
TMEM42	-0.99	-0.61	-0.39	2.49	1.24	0.7
SLC44A1	0.9	0.84	0.06	2.18	1.97	0.08
MYBL1	-2.63	-2.07	-0.56	2.46	1.75	0.32
PTGES3L-AARSD1	-0.89	-0.56	-0.32	2.42	1.27	0.63
NPC1	-0.73	-0.89	0.17	1.61	2.16	0.25
PECR	1.18	0.87	0.32	2.5	1.61	0.43
CCL4L2	-2.1	-2.75	0.65	1.69	2.48	0.37
KANK2	1	2	-1	0.97	2.59	1.04
PIK3CB	1.16	0.84	0.32	2.42	1.53	0.44
INSM2	0.82	0.06	0.77	2.07	0.07	2
ATP1A1	-0.9	-0.35	-0.55	2.26	0.6	1.2
SAP30	1.65	1.05	0.6	2.35	1.23	0.62
RPAIN	-0.94	-0.6	-0.34	2.51	1.33	0.65
LRFN4	0.64	1.05	-0.41	1.16	2.35	0.67
JADE2	-0.6	-0.8	0.19	1.65	2.45	0.38
TMEM41B	-0.63	-0.54	-0.09	2.3	1.85	0.19
TESPA1	-1.38	-0.52	-0.87	2.46	0.62	1.36
HLCS	-1.05	-0.24	-0.8	2.35	0.32	1.74
ZHX2	-0.6	-0.92	0.32	1.25	2.31	0.57
ZNF274	-0.87	-0.73	-0.15	2.39	1.84	0.24
NOV	0.44	-1.86	2.3	0.23	1.56	2.26
IL10	1.44	1.12	0.32	2.03	1.42	0.29
CMA1	0.84	1.39	-0.55	1.25	2.55	0.74
SLC25A2	0.34	-0.57	0.9	0.56	1.13	2.35
ST6GAL1	-1.11	-0.54	-0.57	2.39	0.86	1
UBE2G2	-0.71	-0.53	-0.17	2.14	1.43	0.34
CPSF6	-0.62	-0.18	-0.44	2.03	0.37	1.33
CCDC101	-0.76	-0.33	-0.43	2.45	0.75	1.17
HPSE	0.71	1.25	-0.54	1.09	2.43	0.79
USP24	-0.94	-0.81	-0.12	2.33	1.91	0.17
GCK	-0.91	-0.61	-0.3	2.51	1.43	0.56
CDX4	0.95	-0.27	1.21	1.38	0.26	2.09
OR10A7	-0.91	-0.3	-0.61	2.46	0.52	1.5
TAC3	-0.19	-0.8	0.6	0.31	2.06	1.48
GATA5	-0.54	0.32	-0.87	1.13	0.55	2.34
CEACAM5	-0.15	0.52	-0.67	0.27	1.37	2.13
CCR7	-2.28	-1.09	-1.19	2.44	0.86	1.03
TOMM20	-0.87	-0.64	-0.23	2.48	1.59	0.43
REPS1	-0.78	-0.44	-0.35	2.46	1.08	0.82
DUS3L	-0.78	-0.34	-0.45	2.51	0.76	1.22
NABP1	1.39	0.34	1.05	2.35	0.34	1.69
ZNF766	-1.02	-0.63	-0.39	2.49	1.25	0.7
SNX11	1.02	0.74	0.29	2.35	1.47	0.43
EIF2D	-0.94	-0.62	-0.32	2.21	1.24	0.52
UPF3A	-0.93	-0.56	-0.37	2.56	1.24	0.75
LRIG2	-1.02	-0.68	-0.34	2.34	1.3	0.55
APBB1	-1.11	-0.82	-0.29	2.39	1.54	0.41
SLAIN1	-1.18	-0.62	-0.56	2.22	0.89	0.83
CACNA1I	-1.57	-0.74	-0.83	2.52	0.87	1.09
GALNT11	-0.75	-1.44	0.68	1.03	2.56	0.95
PLCL1	-0.56	-1.32	0.76	0.71	2.38	1.16
CACHD1	0.89	-0.41	1.3	1.17	0.41	2.15
PPM1J	-1.28	-1.31	0.03	2.03	2.09	0.02
FAM183A	-0.29	0.63	-0.93	0.45	1.29	2.37
FBXO25	-0.84	-0.41	-0.43	2.16	0.78	0.91
B3GNT8	1.96	1.26	0.69	2.51	1.35	0.63
LPIN1	-1.18	-0.66	-0.53	2.23	0.97	0.76
ZAK	0.87	1.02	-0.15	1.79	2.22	0.18
SNTB1	0.79	0.76	0.03	2.16	2.06	0.04
OTULIN	-1.6	-0.82	-0.78	2.55	0.99	0.99
RHPN1	-1.41	-1.15	-0.27	2.25	1.67	0.26
LRRC24	-1.17	-0.24	-0.93	2.28	0.26	1.77
ATP11C	-1.13	-0.93	-0.21	2.36	1.78	0.26
MMP23B	-1.56	-1.05	-0.5	2.49	1.43	0.55
PHTF1	1.46	0.24	1.22	2.24	0.2	1.86
C10orf35	-1.55	-0.72	-0.83	2.51	0.84	1.11
RGPD1	0.97	-0.37	1.35	1.42	0.39	2.4
PNMA6A	-0.81	-1.07	0.26	1.48	2.21	0.35
SH3D19	1.05	-0.15	1.2	1.64	0.14	2.12
EEF1B2	-0.85	-0.46	-0.39	2.13	0.9	0.75
HLA-DPB1	-1.6	-0.81	-0.79	2.52	0.96	0.99
HLA-DOA	-2.05	-1.1	-0.95	2.32	0.96	0.84
TCF3	-1.1	-0.42	-0.69	2.46	0.63	1.34
PLCG2	0.99	0.66	0.32	2.4	1.36	0.54
LOXL3	1.21	0.68	0.53	2.51	1.11	0.83
PET117	-1	-0.67	-0.33	2.39	1.35	0.55
TOR4A	1.08	1.32	-0.24	1.77	2.36	0.26
GP6	1.53	1.73	-0.2	1.73	2.07	0.14
ANKLE2	-1.01	-0.74	-0.27	2.35	1.51	0.41
C15orf48	-1.35	-1.48	0.14	1.82	2.08	0.11
CCL17	1.08	0.45	0.63	2.29	0.63	1.07
SRSF2	-0.82	-0.65	-0.17	2.3	1.65	0.29
IK	-0.66	-0.68	0.03	2.04	2.15	0.04
BBX	-0.57	-0.81	0.23	1.49	2.42	0.46
CHD2	-0.64	-0.96	0.32	1.26	2.25	0.52
CPT1A	0.74	0.99	-0.25	1.6	2.42	0.4
ADAM28	-1.21	-1.08	-0.13	2.07	1.77	0.12
FAM84B	-1.35	-0.78	-0.57	2.35	1.09	0.74
SPAG4	0.53	-0.28	0.81	1.1	0.47	2.16
PABPC5	0.64	-0.27	0.91	1.35	0.43	2.4
LTB	-1.34	-0.68	-0.67	2.52	0.96	1
RASSF5	-0.56	-0.78	0.22	1.52	2.43	0.45
PLEKHO2	1.11	0.58	0.53	2.52	1.01	0.95
DCP1A	-0.65	-0.41	-0.24	2.49	1.29	0.66
CYSTM1	2.11	1.38	0.73	2.05	1.12	0.5
PRRC2C	-0.68	-0.85	0.17	1.69	2.31	0.28
LRRK2	1.27	0.29	0.98	2.19	0.3	1.61
TDRD9	1.62	2.09	-0.47	1.55	2.24	0.32
SIGLEC15	0.87	1.31	-0.44	1.34	2.41	0.57
CCL28	-0.97	-0.37	-0.6	2.32	0.6	1.26
PGBD4	-1.15	-0.46	-0.69	2.07	0.57	1.08
RASGEF1A	1.44	0.03	1.41	2	0.02	2.07
ENHO	-1.67	-1.73	0.06	1.94	2.04	0.04
ZNF608	1.67	-0.06	1.74	1.81	0.04	2.04
TRA2B	-0.94	-1.12	0.18	1.71	2.19	0.21
ADIPOR1	0.99	1.38	-0.39	1.4	2.24	0.42
USP38	0.88	0.56	0.32	2.18	1.14	0.58
GBA	1.06	0.88	0.19	2.32	1.77	0.24
BZRAP1	-1.59	-1.21	-0.38	2.38	1.61	0.36
BIK	1.24	0.94	0.31	2.35	1.57	0.37
ARIH2OS	-1.14	-1.22	0.08	1.87	2.07	0.08
BCL9	-0.24	0.69	-0.93	0.35	1.44	2.35
HECW2	1.6	-0.22	1.82	1.69	0.13	2.17
LGALS7	1.33	0.98	0.34	2.14	1.4	0.36
RAX2	0.85	-0.08	0.93	1.79	0.09	2.19
IQGAP2	0.63	0.4	0.23	2.21	1.15	0.58
CBFA2T2	-1.15	-0.7	-0.45	2.49	1.22	0.72
LY6G6F	2.09	1.39	0.7	2.28	1.27	0.53
PWP2	-0.88	-0.48	-0.4	2.17	0.92	0.77
BTAF1	-0.81	-0.87	0.06	1.95	2.17	0.08
TIAM2	0.48	-1.26	1.74	0.38	1.42	2.4
ZDHHC11	-1.68	-0.87	-0.81	2.47	0.98	0.94
ZNF639	-1.01	-0.89	-0.12	2.18	1.83	0.14
KIF5C	-1.53	-0.83	-0.7	2.47	1.04	0.87
FAM91A1	1.4	0.3	1.1	2.26	0.28	1.72
AVIL	0.7	-0.77	1.46	0.7	0.8	2.13
MSANTD2	-0.8	-1.28	0.48	1.27	2.49	0.67
MED31	-0.68	0.62	-1.3	0.93	0.81	2.47
USH1G	0.78	0.66	0.12	2.11	1.66	0.19
INHBE	0.65	0.99	-0.34	1.32	2.38	0.56
LRRC19	0.89	0.24	0.65	2.05	0.34	1.4
MSTO1	-0.91	-0.53	-0.38	2.46	1.14	0.77
SH3BP5L	2.08	1.34	0.74	2.27	1.21	0.58
CEACAM1	1.5	2.07	-0.56	1.44	2.26	0.41
ZNF709	-0.65	-1.1	0.45	1.15	2.43	0.75
MROH6	1.3	0.53	0.77	2.41	0.69	1.22
ZNF430	-0.36	-1.18	0.82	0.45	2.33	1.48
BEX5	-1.57	-0.67	-0.9	2.4	0.73	1.16
IL17REL	0.4	1.12	-0.72	0.57	2.38	1.35
CTAGE1	-1.18	-0.67	-0.52	2.14	0.95	0.71
EFHB	0.52	0.96	-0.44	1.01	2.41	0.86
ELP2	-0.88	-0.51	-0.37	2.47	1.14	0.78
EIF3F	-0.84	-0.67	-0.18	2.34	1.67	0.3
IRF1	-0.82	-1.66	0.84	0.89	2.4	0.98
UBE2D4	-0.88	-0.47	-0.41	2.44	1	0.88
PBX4	-1.22	-0.56	-0.67	2.43	0.8	1.1
MST1	-1.08	-0.64	-0.44	2.27	1.07	0.69
POLR2D	-0.88	-0.41	-0.47	2.33	0.8	1.02
FZD2	1.31	1.07	0.23	2.25	1.7	0.24
SYNRG	-0.79	-0.55	-0.23	2.4	1.46	0.48
NR2C2AP	-0.82	-0.44	-0.38	2.13	0.89	0.76
KBTBD7	1.7	0.3	1.4	2.17	0.22	1.76
GUCA1B	-0.88	-0.96	0.08	1.87	2.11	0.1
MCC	-0.42	0.5	-0.92	0.75	0.97	2.44
S100A4	0.8	0.65	0.15	2.22	1.64	0.26
PKM	0.62	1	-0.38	1.23	2.42	0.66
PDCD7	-0.92	-0.34	-0.59	2.26	0.55	1.27
TARP	-1.38	-1.62	0.23	1.73	2.16	0.18
RP2	1.03	0.71	0.32	2.32	1.36	0.5
TMC6	-0.99	-0.61	-0.38	2.32	1.16	0.65
NPIPA5	-1.04	-0.65	-0.39	2.33	1.2	0.62
TSN	-0.82	-0.27	-0.54	2.23	0.49	1.34
IPP	-1.18	-0.9	-0.28	2.04	1.39	0.3
OTUD3	-1.14	-0.9	-0.24	2.24	1.6	0.3
DACT1	-1.76	0.1	-1.86	1.76	0.05	2.04
SMKR1	-1.23	-1.11	-0.12	2.08	1.8	0.11
HGFAC	-0.65	0.43	-1.08	0.92	0.54	2.04
AEN	-1.17	-0.53	-0.64	2.02	0.67	0.91
TOX	-1.52	-1.12	-0.4	2.35	1.52	0.4
SEC14L3	1.04	1.92	-0.88	0.92	2.2	0.79
ZNF74	-0.72	0.1	-0.82	1.6	0.13	2.06
AGTR2	-1.1	-0.77	-0.33	2.32	1.4	0.47
PYCARD	0.72	0.67	0.05	2.12	1.9	0.08
MGAT4B	0.68	0.81	-0.13	1.73	2.23	0.21
KLRC1	-2.39	-1.31	-1.08	2.1	0.89	0.74
SNX13	0.83	0.34	0.49	2.4	0.68	1.22
ARID4B	-0.39	-0.94	0.55	0.69	2.39	1.2
NUBPL	-0.94	-0.69	-0.24	2.35	1.54	0.39
TADA2B	-1.44	-0.69	-0.75	2.42	0.86	1.02
C2orf40	-1.37	-1.55	0.19	1.84	2.21	0.15
MALT1	-1.08	-0.43	-0.66	2.29	0.62	1.21
GK5	-1.13	-0.77	-0.36	2.38	1.39	0.51
EIF4E1B	-1.12	-0.84	-0.28	2.35	1.57	0.37
EEF1A2	-1.17	-1.02	-0.15	2.19	1.81	0.15
CKLF	1.01	0.48	0.53	2.34	0.81	1.01
TIMP1	0.89	0.97	-0.08	1.88	2.14	0.1
NUDT16L1	-0.74	-0.5	-0.23	2.28	1.33	0.49
TCF4	-1.16	-0.46	-0.7	2.39	0.65	1.25
GID8	-0.68	-0.56	-0.13	2.27	1.7	0.25
DRAM1	1.06	1.16	-0.1	1.86	2.1	0.09
CAPN10	-0.95	-0.23	-0.72	2.17	0.32	1.56
PRDM2	-0.68	-0.82	0.14	1.71	2.22	0.22
BBS9	-1.05	-0.6	-0.45	2.38	1.08	0.77
HIBADH	-0.97	-0.9	-0.06	2.11	1.92	0.07
LOC101927789	1.39	0.21	1.18	2.03	0.17	1.71
CTRL	-1.1	-1.27	0.17	1.64	2.02	0.16
RTKN2	-1.21	0.26	-1.46	1.57	0.21	2.22
FKBP14	-0.6	-1.23	0.63	0.89	2.43	1
DENR	-0.95	-1.02	0.07	1.84	2.04	0.08
SLC5A7	-0.61	-0.78	0.17	1.49	2.12	0.29
RPL10A	-0.6	-0.27	-0.33	2.08	0.68	0.96
TUBA4A	0.92	0.45	0.47	2.05	0.75	0.85
ATAD3A	-0.88	-0.18	-0.7	2.16	0.26	1.67
CXorf40B	-0.58	-0.6	0.02	1.97	2.06	0.03
ASPRV1	1.48	-0.76	2.25	1.16	0.47	2.24
SHQ1	0.28	-0.7	0.98	0.35	1.16	2.01
ACTR5	-1.07	-0.59	-0.48	2.22	0.95	0.77
USP29	0.52	0.99	-0.47	0.95	2.38	0.89
PARP3	-0.57	-1.02	0.45	1.05	2.4	0.81
CCDC88C	-0.95	-0.69	-0.26	2.28	1.44	0.42
PPIL3	-1.01	-0.52	-0.49	2.17	0.84	0.84
SLC24A3	2.31	1.32	0.99	2.36	1.07	0.77
PDK2	-0.79	-0.15	-0.63	2.07	0.24	1.62
AKAP10	0.51	-0.29	0.81	1.02	0.48	2.08
SLC4A1	2.03	3.99	-1.97	0.9	2.36	0.93
ABHD15	-0.56	-0.91	0.36	1	2.01	0.58
MPP5	-0.75	-0.95	0.2	1.49	2.09	0.27
LPHN1	-1.34	-1.06	-0.28	2.27	1.63	0.29
POM121L12	0.62	1.17	-0.55	0.86	2.12	0.79
COLGALT2	-1.41	-0.91	-0.5	2.38	1.28	0.59
PIH1D2	0.41	0.76	-0.35	0.89	2.14	0.77
FRAT2	1.54	0.81	0.73	2.1	0.84	0.79
NFKBIE	-1	-1.19	0.19	1.72	2.21	0.21
MYLIP	-0.93	-1.58	0.64	0.98	2.06	0.63
RSL1D1	-0.94	-0.59	-0.35	2.38	1.23	0.63
ZCCHC8	-0.58	-0.6	0.03	1.94	2.06	0.05
ETHE1	0.51	0.77	-0.26	1.11	2.01	0.49
OSBPL11	0.99	0.49	0.51	2.39	0.87	0.99
TRIM13	-0.99	-0.67	-0.32	2.26	1.31	0.5
SERPINB8	0.97	1.14	-0.17	1.71	2.14	0.18
SRRD	0.48	1.11	-0.63	0.67	2.19	1.05
FBLN5	-2	-1.3	-0.7	2.38	1.29	0.58
TSEN2	-1.14	-0.2	-0.94	2.06	0.21	1.67
SIAE	1.03	1.19	-0.16	1.69	2.07	0.16
KRT3	0.51	-0.27	0.78	1.04	0.43	2.02
ANO9	-1.52	-0.88	-0.64	2.07	0.96	0.66
ITSN1	0.63	0.85	-0.22	1.36	2.07	0.35
BPIFB2	1.09	1.37	-0.28	1.48	2.05	0.26
NAP1L3	-1.34	-0.84	-0.5	2.33	1.2	0.63
TRIM51	-0.7	-1.17	0.47	1.15	2.4	0.72
ABCG8	0.56	-0.33	0.88	1.15	0.55	2.37
CYB5R3	0.55	0.86	-0.31	1.25	2.35	0.6
EIF3H	-0.72	-0.38	-0.35	2.21	0.88	0.84
TMEM259	-0.91	-0.43	-0.48	2.11	0.73	0.92
CDK11A	-0.64	-0.85	0.2	1.5	2.22	0.34
RAB32	1.09	0.87	0.21	2.03	1.49	0.24
LETMD1	-0.73	-0.33	-0.4	2.29	0.76	1.03
ZBTB4	-1	-0.7	-0.3	2.19	1.31	0.44
SELP	1.92	1.74	0.18	2.12	1.84	0.11
HUWE1	-0.82	-0.35	-0.47	2.07	0.63	1.01
TRAF6	-0.29	-1.06	0.78	0.37	2.21	1.51
LOC102724229	-0.81	-0.87	0.05	1.86	2.04	0.07
DNAJC24	-1.14	-1.03	-0.11	2.06	1.78	0.11
SPINK2	-1.38	-1.04	-0.35	2.28	1.51	0.37
ZNF250	-1.1	-0.61	-0.5	2.12	0.91	0.74
CHRNA10	0.29	-1.27	1.56	0.22	1.5	2.15
NRDE2	0.5	-0.65	1.15	0.62	0.88	2.12
TTC30B	0.11	-1.15	1.26	0.09	1.7	2.08
RNF182	0.76	2.49	-1.72	0.41	2.08	1.32
FCN1	0.66	0.76	-0.1	1.71	2.07	0.15
CALM2	0.73	0.36	0.37	2.35	0.87	0.95
SPON2	-1.61	-1.05	-0.56	2.05	1.11	0.51
NOL7	-0.69	-0.49	-0.2	2.03	1.26	0.38
CAPG	0.95	1.03	-0.08	1.86	2.08	0.09
TRIM58	0.92	1.9	-0.98	0.76	2.11	0.89
ZNF24	-0.42	-0.74	0.32	1.07	2.36	0.76
CD74	-1.19	-1.04	-0.15	2.08	1.72	0.15
C14orf2	0.84	0.63	0.21	2.11	1.39	0.35
PRPSAP1	-0.63	-0.32	-0.31	2.12	0.81	0.84
RPP14	-0.63	-0.22	-0.41	2.19	0.5	1.28
S100A13	-0.03	0.71	-0.74	0.03	1.79	2.01
FEM1C	0.27	-0.5	0.77	0.45	1.03	2.02
CA4	3.03	1.59	1.44	2.06	0.83	0.77
KRTAP2-1	0.65	1.43	-0.77	0.69	2.07	0.93
AFF3	-1.69	-1.2	-0.49	2.22	1.36	0.43
ZNF793	-1.11	-0.99	-0.13	2.04	1.72	0.13
ZNF623	-0.8	-1.03	0.23	1.56	2.23	0.31
KCTD12	0.64	0.72	-0.09	1.7	2.05	0.14
SFSWAP	-0.72	-0.55	-0.17	2.01	1.37	0.3
SUCO	-0.46	-0.75	0.3	1.12	2.29	0.66
CBX4	-0.38	-1.08	0.7	0.5	2.15	1.24
ZNF514	-1.14	-0.51	-0.63	2.33	0.75	1.07
LRRC36	-1.05	-1.14	0.09	1.79	2.01	0.08
ZSWIM5	-1.15	-0.55	-0.6	2.35	0.82	1.01
TALDO1	0.9	0.71	0.19	2.17	1.55	0.28
CCDC94	-0.7	-0.46	-0.25	2.31	1.25	0.57
WWP1	-0.95	-0.84	-0.11	2.11	1.77	0.14
VILL	-0.97	-0.54	-0.44	2.33	1	0.81
BDH1	-1.01	-0.22	-0.79	2.03	0.26	1.53
SLC39A3	1.13	1.09	0.04	2.01	1.9	0.04
IPCEF1	-0.63	-0.88	0.25	1.35	2.17	0.41
MTHFSD	1.13	0.33	0.8	2.21	0.41	1.44
MFSD8	-1.1	-0.46	-0.64	2.3	0.67	1.15
STRC	-0.65	0.29	-0.93	1.13	0.38	2.03
C20orf195	-0.94	-1.4	0.47	1.2	2.14	0.5
LGALS13	-0.74	0.14	-0.88	1.56	0.18	2.14
C9orf171	-0.24	0.71	-0.95	0.3	1.25	2.03
NKD1	0.56	-0.18	0.74	1.27	0.28	2.01
INPP5J	0.52	-0.2	0.72	1.3	0.35	2.19
DUS1L	-0.79	-0.32	-0.47	2.28	0.65	1.15
ZDHHC20	0.89	0.61	0.28	2.04	1.19	0.45
HK3	1.8	1.51	0.28	2.04	1.6	0.19
MARCH1	1.15	0.41	0.73	2.09	0.51	1.18
NDUFV1	-0.75	-0.26	-0.48	2.14	0.51	1.23
SAMSN1	1.52	0.85	0.67	2.3	1	0.78
HDC	-3.51	-2.5	-1.01	2.22	1.37	0.43
PITRM1	-0.83	-0.5	-0.34	2.14	1.02	0.65
DHRS7B	1.08	0.38	0.7	2.15	0.5	1.25
TAF4	-0.91	-0.79	-0.12	2.07	1.69	0.16
ZFAND3	0.78	0.49	0.29	2.1	1.08	0.57
BEND5	-1.84	-1.49	-0.35	2.16	1.6	0.25
MAST1	-0.87	0.14	-1.01	1.58	0.14	2.08
ZYG11A	-0.14	0.6	-0.74	0.22	1.46	2.11
CREG1	0.43	0.73	-0.29	0.97	2.02	0.61
BTF3	-0.77	-0.55	-0.22	2.25	1.38	0.43
EVI2A	0.89	0.32	0.57	2.05	0.49	1.17
RLTPR	-1.06	-0.34	-0.72	2.2	0.46	1.35
EXOC6	1.07	0.77	0.31	2.24	1.39	0.43
TRPC6	0.67	0.94	-0.27	1.35	2.18	0.42
KCTD3	0.74	0.82	-0.08	1.77	2.03	0.1
SAMD9	0.22	-0.94	1.16	0.21	1.46	2.1
SALL2	-1.34	-0.67	-0.67	2.16	0.81	0.87
IL2RA	-0.85	0.42	-1.27	1.16	0.44	2.18
CYP2U1	-1.33	-0.77	-0.55	2.24	1.05	0.7
ANKRD34B	1.73	1.43	0.31	2.14	1.62	0.23
ADRB1	-1.2	-1.56	0.37	1.38	2.01	0.3
ADAM15	0.59	0.94	-0.35	1.11	2.13	0.57
CCL4L2	-0.61	-1.48	0.87	0.63	2.18	1.1
PABPC4	-0.81	-0.54	-0.27	2.22	1.26	0.51
PCP2	0.9	1.21	-0.31	1.39	2.12	0.35
OLFM4	2.17	3.59	-1.42	1.03	2.11	0.62
ZNF787	1.11	0.62	0.49	2.28	0.99	0.77
ZBTB20	-0.99	-0.72	-0.27	2.12	1.35	0.39
BCDIN3D	1.2	0.7	0.5	2.29	1.07	0.72
STARD8	1.13	0.86	0.28	2.2	1.48	0.34
TRPV1	-1.52	-0.66	-0.87	2.17	0.67	1.04
FBXO15	-1.16	-0.63	-0.53	2.22	0.93	0.79
TFF1	0.4	1.23	-0.84	0.45	2.15	1.32
CATSPERB	-0.93	-0.67	-0.25	2.2	1.4	0.4
MS4A10	-0.21	0.62	-0.83	0.31	1.34	2.16
REC8	-0.98	-0.71	-0.27	2.21	1.39	0.4
AHSP	3.08	4.26	-1.17	1.39	2.2	0.4
HELQ	-0.53	-0.89	0.36	1.07	2.21	0.66
ATN1	-1.3	-0.43	-0.87	2.19	0.48	1.31
AXIN2	-1.54	-0.62	-0.92	2.24	0.62	1.16
ZNF432	-1.05	-0.65	-0.4	2.28	1.14	0.64
ERMN	-0.88	-1.09	0.21	1.53	2.08	0.25
SPEF2	-0.39	-1.11	0.71	0.52	2.18	1.25
TGFB3	-1.08	-0.52	-0.57	2.19	0.77	0.94
FOXN2	1.13	0.74	0.38	2.25	1.24	0.54
SKAP2	0.9	0.43	0.47	2.06	0.72	0.89
ARL8B	0.7	0.8	-0.1	1.7	2.06	0.15
RBM25	-0.58	-0.77	0.19	1.45	2.19	0.35
VAT1	0.71	1.05	-0.34	1.22	2.14	0.48
ZNF267	0.49	-0.37	0.86	0.86	0.58	2.03
CARKD	-0.7	-0.28	-0.42	2.19	0.6	1.15
STXBP2	1.02	0.8	0.22	2.12	1.49	0.29
ACOT4	-1.31	-0.46	-0.85	2.09	0.49	1.21
INSC	1.02	-0.29	1.31	1.39	0.27	2.13
FBL	-0.88	-0.55	-0.34	2.18	1.1	0.61
RPS3	-0.92	-0.6	-0.32	2.14	1.16	0.53
MSRB2	0.98	0.81	0.17	2.08	1.58	0.22
DNAJB14	-0.47	-0.85	0.37	0.94	2.14	0.72
PRKCA	-1.1	-0.24	-0.86	2.03	0.26	1.53
ECE2	1.07	0.71	0.36	2.16	1.21	0.51
NRBP2	-0.91	-0.59	-0.33	2.02	1.08	0.52
IL18R1	1.32	-0.73	2.06	1.06	0.48	2.13
NR1D2	-1.81	-1.1	-0.71	2.04	1.01	0.59
PLGLB1	-1.18	-0.49	-0.69	2.14	0.63	1.06
ZKSCAN8	-1.04	-0.85	-0.19	2.11	1.57	0.24
TTBK1	-0.54	0.3	-0.84	1.08	0.5	2.18
SLC44A3	0.73	0.99	-0.26	1.4	2.17	0.38
C21orf59	-0.72	-0.35	-0.37	2.12	0.77	0.88
ARL16	-0.99	-0.51	-0.48	2.25	0.88	0.87
NSRP1	-0.42	-0.71	0.29	0.95	2.01	0.62
KDM4A	0.69	0.79	-0.1	1.67	2.03	0.15
GATAD1	-0.8	-0.67	-0.14	2.04	1.57	0.21
CHURC1	-0.52	-1.33	0.8	0.6	2.2	1.16
MAP9	-0.99	-1.67	0.68	1.05	2.21	0.67
CHN1	-0.81	0.2	-1.02	1.42	0.23	2.09
A4GNT	0.77	0.22	0.55	2.11	0.39	1.39
SHE	0.47	0.82	-0.35	0.94	2.05	0.66
TYROBP	0.77	0.64	0.13	2.06	1.6	0.2
MNDA	1.18	0.76	0.42	2.18	1.16	0.56
HBG1	2.05	4.48	-2.43	0.7	2.12	0.96
ST13	-0.75	-0.52	-0.23	2.16	1.28	0.45
ERCC5	-0.75	-0.55	-0.2	2.12	1.37	0.37
OCIAD1	-0.64	-0.49	-0.15	2.11	1.43	0.32
MTA1	-0.88	-0.42	-0.46	2.2	0.77	0.94
CRADD	0.72	0.29	0.42	2.05	0.59	1.04
ZNF302	-1.07	-0.35	-0.72	2.12	0.45	1.29
INSR	1.27	0.73	0.53	2.05	0.94	0.65
CEP290	-1.38	-0.58	-0.8	2.09	0.62	1.03
IL18BP	-0.88	-1.01	0.13	1.66	2.01	0.15
SUSD4	-1.06	-0.67	-0.39	2.22	1.15	0.6
RNH1	0.66	1.1	-0.43	1.06	2.17	0.63
SEPT8	-1.22	-0.52	-0.7	2.19	0.66	1.07
KIR2DS3	-0.94	-1.55	0.61	1.06	2.15	0.62
GP1BB	0.86	1.44	-0.58	1.05	2.2	0.66
RPL4	-0.9	-0.52	-0.38	2.04	0.94	0.65
YTHDF1	-0.58	-0.25	-0.33	2.18	0.66	1.06
SERINC3	0.65	0.35	0.3	2.06	0.87	0.74
CTSW	-1.75	-0.79	-0.97	2.19	0.71	1.01
PCSK7	-0.89	-0.44	-0.45	2.1	0.78	0.85
STAB1	1.07	1.45	-0.38	1.39	2.14	0.37
TBCC	-0.28	-0.76	0.48	0.54	2.15	1.18
SIGLEC5	1.82	1.51	0.31	2.02	1.56	0.2
INPP4B	-1.73	-0.87	-0.85	2.19	0.83	0.86
MOB3C	0.93	0.67	0.26	2.06	1.29	0.39
FAM76A	-0.79	-0.94	0.15	1.58	2.02	0.19
MYH3	-1.1	-0.74	-0.36	2.11	1.19	0.48
ZFAND4	-0.77	-1.04	0.27	1.39	2.13	0.36
SLC4A5	-1.23	-0.81	-0.42	2.14	1.19	0.51
SLN	0.24	0.73	-0.49	0.46	2.12	1.28
HS6ST3	0.93	0.42	0.51	2.09	0.69	0.95
ERBB2IP	-0.26	-0.74	0.48	0.5	2.12	1.22
ANXA3	3.17	1.8	1.37	2.17	0.97	0.71
TSPAN3	-1.09	-0.77	-0.32	2.14	1.3	0.43
C11orf63	-0.7	-1.12	0.42	1.11	2.16	0.58
C2orf15	-1.03	-0.64	-0.39	2.17	1.09	0.6
APCS	-0.32	0.61	-0.93	0.46	1.11	2.15
ZFP2	-0.57	-1.07	0.5	0.86	2.1	0.77
OR10AD1	-0.68	-0.44	-0.25	2.02	1.07	0.52
EEF1G	-0.75	-0.33	-0.42	2.07	0.65	0.98
MAN1A1	0.95	0.52	0.43	2.11	0.89	0.75
KIF1B	1.51	1.13	0.38	2.07	1.37	0.34
SLC22A23	0.81	1.05	-0.25	1.41	2.06	0.31
PCDH1	-1.35	-1	-0.35	2.11	1.37	0.36
MROH1	-0.88	0.35	-1.22	1.23	0.35	2.11
APPL2	-1.17	-0.6	-0.57	2.14	0.83	0.84
MS4A2	-1.81	-1.34	-0.46	2.09	1.37	0.35
SLC4A4	-1.01	-1.33	0.31	1.38	2.02	0.31
IGFALS	-1.16	-0.88	-0.28	2.09	1.4	0.33
TUBGCP5	-1.09	-0.61	-0.49	2.19	0.95	0.75
SLC17A4	0.47	-0.54	1.01	0.69	0.83	2.16
METTL7A	0.97	0.71	0.26	2.11	1.34	0.38
FDX1L	0.46	0.92	-0.46	0.8	2.15	0.87
ZNF527	-0.8	-0.59	-0.21	2.02	1.31	0.35
INO80	-1.19	-0.78	-0.41	2.13	1.16	0.52
RPL5	-0.66	-0.29	-0.38	2.03	0.62	0.98
EIF2AK1	0.4	0.96	-0.56	0.62	2.12	1.06
MRPL49	-0.73	-0.42	-0.31	2.1	0.95	0.68
RNF138	-0.77	-0.58	-0.19	2.05	1.38	0.32
TAF11	-0.89	-0.52	-0.37	2.14	0.99	0.67
CRY1	-0.82	-1.34	0.53	1.03	2.08	0.6
KSR1	-1.11	-0.84	-0.26	2.06	1.39	0.31
SYNE2	-0.6	-1.16	0.57	0.82	2.1	0.81
BCL7B	-0.64	-0.48	-0.17	2.08	1.36	0.35
C6orf136	-0.73	-0.5	-0.22	2.08	1.23	0.44
HOXA9	0.55	1.07	-0.52	0.78	2.01	0.78
TMEM116	-0.88	-0.6	-0.28	2.1	1.21	0.47
USP13	-1.04	-0.68	-0.36	2.1	1.15	0.52
KDF1	-1.48	-0.53	-0.95	2.05	0.49	1.17
HPGD	2.18	0.88	1.3	2.01	0.57	1.04
CFAP58	0.96	-0.3	1.25	1.3	0.27	2.03
SPICE1	-0.5	-0.82	0.32	1.02	2.07	0.6
RSRC2	-0.46	-0.67	0.21	1.22	2.1	0.46
TSR2	-0.72	-0.43	-0.3	2.1	0.99	0.65
METTL16	-0.83	-0.45	-0.38	2.14	0.9	0.76
MTR	-0.92	-0.53	-0.39	2.09	0.97	0.66
NUP210	-1.09	-0.48	-0.62	2.1	0.65	1
SPTB	1.73	1	0.73	2.14	0.99	0.68
PPP2R5C	-0.61	-0.8	0.18	1.39	2.03	0.3
GSDMB	-1.31	-0.81	-0.49	2.08	1.06	0.57
CEACAM4	1.94	0.8	1.13	2.04	0.6	1.02
SLC22A8	0.66	0.97	-0.31	1.16	2.01	0.45
AMH	-0.66	0.39	-1.05	0.99	0.49	2.06
ACE2	0.85	0.54	0.31	2.1	1.1	0.55
RPS6	-0.58	-0.25	-0.33	2.04	0.62	1
FBRSL1	-1.34	-1.02	-0.32	2.01	1.37	0.31
PARGP1	-1.25	-0.65	-0.6	2.1	0.84	0.79
ZNF577	-1.11	-0.59	-0.51	2.09	0.87	0.76
CCDC134	0.63	1.03	-0.4	1.01	2.04	0.59
SLC22A6	-0.38	0.37	-0.75	0.75	0.71	2.07
MEI1	-0.8	-0.5	-0.3	2.08	1.06	0.57
PQLC1	0.53	0.74	-0.21	1.25	2.02	0.39
ZNF438	1.36	0.93	0.42	2.02	1.19	0.43
ZNF573	-1.33	-0.66	-0.67	2.03	0.76	0.82
PRPF3	-0.75	-0.52	-0.23	2.04	1.21	0.43
ZNF146	-1.06	-0.41	-0.64	2.03	0.55	1.07
BDP1	-0.58	-1.16	0.58	0.78	2.05	0.82
SLC6A9	0.97	2.06	-1.09	0.72	2.06	0.89
CER1	0.89	0.43	0.45	2.07	0.75	0.86
NEMF	-0.44	-0.67	0.23	1.13	2.05	0.5
LRRC47	-0.69	-0.41	-0.28	2.04	0.97	0.62
FAM46C	1.2	2.01	-0.81	0.98	2.03	0.6
IFNAR1	0.93	0.56	0.37	2.05	1	0.6
ARMC6	0.4	0.67	-0.27	0.97	2.04	0.62
KIR2DS2	-0.68	-1.37	0.69	0.76	2.03	0.82
AGAP1	-1.61	-1.06	-0.55	2.02	1.11	0.49
LDLRAD2	-0.53	-0.96	0.42	0.89	2.04	0.69
TMEM182	-0.43	-0.84	0.41	0.79	2.04	0.8
C1orf74	1.13	0.68	0.46	2.04	0.98	0.61
HSH2D	-0.51	-0.93	0.43	0.84	2.01	0.72
EIF3L	-0.73	-0.42	-0.31	2.01	0.92	0.65
TXNRD1	1.12	0.58	0.54	2.01	0.79	0.77
NUDT3	0.66	0.36	0.31	2.01	0.84	0.72
