# Supplementary material for: Transcriptional analysis identifies potential biomarkers and molecular regulators in pneumonia and COPD exacerbation
Source: Sci Rep. 2020 Jan 14;10:241. doi: 10.1038/s41598-019-57108-0 (PMC6959367; doi:10.1038/s41598-019-57108-0)
Supplement: Supplementary file 6 — Table S1. [file 41598_2019_57108_MOESM6_ESM.xlsx]

## Sheet: Tabelle1
Table S5. Genes from module I are shown with logarithmic fold change and logarithmic p-value for the indicated contrasts.
GENE_LABEL	AECOPD_vs_Healthy (log2_foldchange)	CAP_vs_Healthy (log2_foldchange)	AECOPD_vs_CAP (log2_foldchange)	AECOPD_vs_Healthy (-log10pValue)	CAP_vs_Healthy (-log10pValue)	AECOPD_vs_CAP (-log10pValue)
ABHD6	1.04	0.48	0.56	2.77	0.93	1.23
ABL2	-1.3	-0.79	-0.5	3.02	1.51	0.85
ACR	0.86	1.68	-0.82	1.7	4.29	1.7
ACTRT2	0.54	-0.42	0.97	1.32	0.93	3.19
ADAL	-1.42	-1.35	-0.06	2.41	2.26	0.05
ADORA3	1.71	0.57	1.14	3.84	0.82	2.36
ADPRH	0.76	1.11	-0.35	1.77	3.01	0.64
AMH	-0.66	0.39	-1.05	0.99	0.49	2.06
APCS	-0.32	0.61	-0.93	0.46	1.11	2.15
AVPR1A	1.31	0.39	0.92	2.79	0.51	1.82
BAG5	-0.89	-0.64	-0.25	3.06	1.91	0.57
BCDIN3D	1.2	0.7	0.5	2.29	1.07	0.72
BCL7B	-0.64	-0.48	-0.17	2.08	1.36	0.35
BCL9	-0.24	0.69	-0.93	0.35	1.44	2.35
C2orf57	0.51	1.01	-0.5	0.79	2.09	0.83
CCDC43	-1.21	-0.44	-0.76	3.15	0.77	1.77
CCER2	-0.84	0.43	-1.28	1.81	0.72	3.46
CD1A	-1.54	-0.95	-0.59	3.25	1.66	0.9
CDCA7	-0.31	1.24	-1.54	0.22	1.37	2.01
CEACAM5	-0.15	0.52	-0.67	0.27	1.37	2.13
CHN1	-0.81	0.2	-1.02	1.42	0.23	2.09
CLCF1	-1	-1.9	0.9	1.58	3.84	1.44
CLTCL1	1.97	1.51	0.46	3.7	2.58	0.52
COLQ	-0.58	-1.46	0.89	0.87	3.24	1.71
CPSF6	-0.62	-0.18	-0.44	2.03	0.37	1.33
CRYBB2	-1.64	-0.15	-1.49	3.08	0.13	2.88
CRYM	-0.29	1.92	-2.2	0.17	2.01	2.62
CSF1	0.49	-0.32	0.81	1.08	0.58	2.32
DACH2	-0.47	0.4	-0.86	0.83	0.67	2.13
DHFR	1.02	1.54	-0.51	1.44	2.57	0.6
DNASE1L3	-1.78	-2.26	0.48	2.96	4.08	0.51
E2F1	0.55	1.53	-0.97	0.9	3.72	2.14
EIF3I	-0.84	-0.41	-0.43	2.39	0.87	0.99
EPN2	-1.24	-0.73	-0.52	2.91	1.36	0.9
ERI2	0.68	-0.89	1.58	0.99	1.44	3.43
FAM150A	1.3	0.62	0.68	2.88	1	1.24
FAM84B	-1.35	-0.78	-0.57	2.35	1.09	0.74
FKBP14	-0.6	-1.23	0.63	0.89	2.43	1
GALNT11	-0.75	-1.44	0.68	1.03	2.56	0.95
GREM2	-0.42	1.2	-1.62	0.47	2	3.25
GRPR	-0.71	0.04	-0.75	1.98	0.06	2.29
GSTA5	1.04	-0.44	1.49	1.74	0.53	3.06
HNF4A	0.95	0.31	0.64	2.66	0.55	1.63
HPDL	0.59	1.55	-0.96	0.55	2.1	1.13
IGFALS	-1.16	-0.88	-0.28	2.09	1.4	0.33
IL36B	-0.75	-0.3	-0.45	2.26	0.63	1.17
INPP5J	0.52	-0.2	0.72	1.3	0.35	2.19
INSM2	0.82	0.06	0.77	2.07	0.07	2
KBTBD4	-0.8	-0.36	-0.44	2.64	0.86	1.2
KIR2DS2	-0.68	-1.37	0.69	0.76	2.03	0.82
KIR2DS3	-0.94	-1.55	0.61	1.06	2.15	0.62
LEFTY2	0.65	-0.25	0.9	1.39	0.37	2.35
LGALS13	-0.74	0.14	-0.88	1.56	0.18	2.14
LYSMD4	-0.99	-0.44	-0.55	3.03	0.97	1.4
MAGEB17	-0.14	0.66	-0.8	0.24	1.83	2.58
MARCH1	1.15	0.41	0.73	2.09	0.51	1.18
MCC	-0.42	0.5	-0.92	0.75	0.97	2.44
MED31	-0.68	0.62	-1.3	0.93	0.81	2.47
MFAP3	1.17	-0.17	1.35	2.71	0.21	3.5
MKI67	1.29	1.75	-0.46	1.82	2.79	0.47
MUC1	-0.47	0.68	-1.15	0.61	1.01	2.28
NCR2	-0.45	0.51	-0.97	0.92	1.1	2.88
NFIA	1.35	0.82	0.53	2.68	1.32	0.76
NR4A3	-1.68	-2.3	0.61	2.67	4.06	0.69
NUDT3	0.66	0.36	0.31	2.01	0.84	0.72
PAQR3	-1.28	-0.44	-0.84	3.25	0.73	1.93
PDK4	2.1	0.41	1.69	3.43	0.37	2.72
PGRMC2	-0.79	-0.46	-0.33	2.92	1.34	0.93
PHF3	-0.6	-0.94	0.34	1.55	2.94	0.76
PIK3R6	-0.67	0.54	-1.21	1.15	0.84	2.83
PMVK	0.75	0.99	-0.24	1.7	2.53	0.39
PNMA6A	-0.81	-1.07	0.26	1.48	2.21	0.35
POLE3	-0.96	-0.37	-0.59	3.36	0.89	1.8
PRPSAP1	-0.63	-0.32	-0.31	2.12	0.81	0.84
RASGEF1B	-0.65	-1.46	0.81	0.76	2.38	1.1
RASGRF2	-0.3	-1.15	0.85	0.49	3.17	2.23
RAX2	0.85	-0.08	0.93	1.79	0.09	2.19
RBBP6	-1.13	-0.92	-0.21	3.37	2.56	0.35
RGS1	-4.35	-2.8	-1.56	6.18	3.55	1.67
RNF144A	-1.32	-0.36	-0.96	3.37	0.55	2.31
RNF223	-0.55	0.44	-0.99	0.93	0.69	2.3
RPS26	-1.67	-0.57	-1.1	4.95	1.12	3.05
SAA2	1.07	-0.16	1.23	1.8	0.15	2.34
SHE	0.47	0.82	-0.35	0.94	2.05	0.66
SLC25A2	0.34	-0.57	0.9	0.56	1.13	2.35
SLC25A33	-1.54	-1.02	-0.52	4.03	2.3	0.94
SLFN11	1.06	0.79	0.26	2.74	1.83	0.43
SLITRK5	0.24	0.9	-0.66	0.41	2.49	1.7
SMIM24	1.04	1.76	-0.72	1.61	3.36	1.02
SNHG3	-1.32	-0.71	-0.61	3.53	1.48	1.28
SPAG4	0.53	-0.28	0.81	1.1	0.47	2.16
SPICE1	-0.5	-0.82	0.32	1.02	2.07	0.6
SRD5A2	0.83	0.09	0.74	2.04	0.11	1.86
SSMEM1	-0.5	0.39	-0.89	1.1	0.78	2.66
STRC	-0.65	0.29	-0.93	1.13	0.38	2.03
TAC3	-0.19	-0.8	0.6	0.31	2.06	1.48
TCAP	-0.79	-0.42	-0.37	2.4	0.97	0.89
THUMPD3	-0.83	-0.29	-0.54	2.35	0.54	1.37
TIGD7	-1.18	-1.36	0.17	2.61	3.16	0.22
TMEM11	1.01	0.64	0.37	3.87	2.07	1
TMEM44	-0.89	0.15	-1.04	1.78	0.18	2.38
TRAF3	-1.08	0.03	-1.11	1.97	0.03	2.2
TRAPPC13	-1.35	-0.85	-0.5	3.51	1.84	0.93
TSN	-0.82	-0.27	-0.54	2.23	0.49	1.34
TSPYL5	-2.01	-0.98	-1.03	4.95	1.87	2.13
TTBK1	-0.54	0.3	-0.84	1.08	0.5	2.18
TTC9C	1.14	0.89	0.25	3.43	2.44	0.45
UNC5A	0.16	-0.67	0.83	0.24	1.63	2.34
UROS	-0.7	0.14	-0.84	1.86	0.22	2.57
WNK3	0.74	-0.46	1.2	1.2	0.62	2.55
WNT8B	0.85	-0.15	1	1.89	0.19	2.54
YWHAG	0.65	0.74	-0.1	2.09	2.54	0.18
ZFR2	-1.28	-0.52	-0.76	2.65	0.75	1.35
ZFYVE21	0.71	0.59	0.13	2.28	1.73	0.24
ZHX2	-0.6	-0.92	0.32	1.25	2.31	0.57
ZNF154	-1.73	-0.63	-1.1	2.95	0.71	1.66
ZNF24	-0.42	-0.74	0.32	1.07	2.36	0.76
ZNF7	-0.62	-0.76	0.15	2.04	2.76	0.32
ZNF74	-0.72	0.1	-0.82	1.6	0.13	2.06
ZYG11A	-0.14	0.6	-0.74	0.22	1.46	2.11
