# Supplementary material for: Transcriptional analysis identifies potential biomarkers and molecular regulators in pneumonia and COPD exacerbation
Source: Sci Rep. 2020 Jan 14;10:241. doi: 10.1038/s41598-019-57108-0 (PMC6959367; doi:10.1038/s41598-019-57108-0)
Supplement: Supplementary file 7 — Table S2. [file 41598_2019_57108_MOESM7_ESM.xlsx]

## Sheet: Tabelle1
Table S6 Distance measure of samples in PCA. Distances of samples to nearest neighbour are shown for all 1621 significant genes (white background, from Figure 1C), for all genes that were significantly regulated (p<0.01) between AECOPD and CAP (light grey background) and for the module I (grey background). Distances were derived from the PCA data with the R “cluster” package v. 2.0.7.
group	neighbor	silhouette_width	group	neighbor	silhouette_width	group	neighbor	silhouette_width
Healthy	CAP	0.85	Healthy	CAP	0.696437	Healthy	CAP	0.82
Healthy	CAP	0.78	Healthy	CAP	0.766891	Healthy	CAP	0.87
Healthy	CAP	0.81	Healthy	CAP	0.712154	Healthy	CAP	0.74
Healthy	CAP	0.85	Healthy	CAP	0.803911	Healthy	CAP	0.87
Healthy	CAP	0.86	Healthy	CAP	0.796576	Healthy	CAP	0.82
CAP	AECOPD	-0.17	CAP	Healthy	0.291587	CAP	Healthy	0.59
CAP	AECOPD	0.54	CAP	Healthy	0.551459	CAP	AECOPD	0.56
CAP	AECOPD	0.46	CAP	Healthy	0.638823	CAP	AECOPD	0.21
CAP	AECOPD	0.56	CAP	Healthy	0.646067	CAP	AECOPD	0.64
CAP	AECOPD	0.45	CAP	Healthy	0.643021	CAP	Healthy	0.58
CAP	Healthy	0.11	CAP	Healthy	0.19806	CAP	Healthy	0.48
AECOPD	CAP	0.4	AE_COPD	Healthy	0.596322	AECOPD	CAP	0.78
AECOPD	CAP	-0.06	AE_COPD	Healthy	0.537259	AECOPD	CAP	0.83
AECOPD	CAP	-0.61	AE_COPD	Healthy	-0.0322241	AECOPD	CAP	0.68
AECOPD	CAP	0.44	AE_COPD	Healthy	0.632781	AECOPD	CAP	0.83
AECOPD	CAP	0.4	AE_COPD	Healthy	0.581044	AECOPD	CAP	0.65
AECOPD	CAP	-0.38	AE_COPD	Healthy	0.0872633	AECOPD	CAP	0.82
